# Supplementary material for: Modeling of Tumor Progression in NSCLC and Intrinsic Resistance to TKI in Loss of PTEN Expression
Source: PLoS One. 2012 Oct 24;7(10):e48004. doi: 10.1371/journal.pone.0048004 (PMC3483873; doi:10.1371/journal.pone.0048004)
Supplement: SBML S1 — SBML file for normal cell. (XML) [file pone.0048004.s003.xml]

<?xml version="1.0" encoding="UTF-8"?>
<sbml xmlns="http://www.sbml.org/sbml/level2" xmlns:html="http://www.w3.org/1999/xhtml" level="2" version="1">
  <annotation>
Created by The MathWorks, Inc. SimBiology tool, Version 3.3
</annotation>
  <model id="mw74ee9849_60c7_4aec_8d59_7b3a52e50337" name="normal_egfr_modeling_ By: Gholamreza Bidkhori">
    <listOfCompartments>
      <compartment id="mw1637dd35_5f09_4a8d_bb7f_58717cdf1612" name="unnamed" size="1"/>
    </listOfCompartments>
    <listOfSpecies>
      <species id="mwe2fff28d_182c_4a1c_9882_f17774c0958a" name="EGF" compartment="mw1637dd35_5f09_4a8d_bb7f_58717cdf1612" initialAmount="0.0081967"/>
      <species id="mw93907b2d_53db_4080_9e3f_3eb304441ab9" name="EGFR" compartment="mw1637dd35_5f09_4a8d_bb7f_58717cdf1612" initialAmount="0.3"/>
      <species id="mw7eacabf9_d68c_491a_aba2_ec0809a8ecc8" name="EGF-EGFR" compartment="mw1637dd35_5f09_4a8d_bb7f_58717cdf1612" initialAmount="0"/>
      <species id="mwa8f2e7b2_0927_4ab4_a817_dddc43bb4fa3" name="EGF-EGFR2" compartment="mw1637dd35_5f09_4a8d_bb7f_58717cdf1612" initialAmount="0"/>
      <species id="mwbfcf6773_1915_432c_b1d2_1f246094cc74" name="pEGF-EGFR2" compartment="mw1637dd35_5f09_4a8d_bb7f_58717cdf1612" initialAmount="0"/>
      <species id="mw19122f7d_f92e_4dc0_922f_6b681db65b0b" name="cbl" compartment="mw1637dd35_5f09_4a8d_bb7f_58717cdf1612" initialAmount="0.8"/>
      <species id="mw3c2e1b43_29ca_491a_93e9_c723a993d6fb" name="Shc" compartment="mw1637dd35_5f09_4a8d_bb7f_58717cdf1612" initialAmount="1"/>
      <species id="mw5198d3c2_879c_4f0d_b4f8_cd40efe0b1cf" name="pEGF-EGFR2-Shc" compartment="mw1637dd35_5f09_4a8d_bb7f_58717cdf1612" initialAmount="0"/>
      <species id="mwe57c3282_5935_405c_8c0b_7fadb7a5de17" name="SHP" compartment="mw1637dd35_5f09_4a8d_bb7f_58717cdf1612" initialAmount="0.1"/>
      <species id="mw954e8fcb_ac0a_459d_8878_f19080208a17" name="pEGF-EGFR2-SHP2" compartment="mw1637dd35_5f09_4a8d_bb7f_58717cdf1612" initialAmount="0"/>
      <species id="mwa98802cb_c977_4fe0_9e67_5000904c2c36" name="pEGF-EGFR2-pShc" compartment="mw1637dd35_5f09_4a8d_bb7f_58717cdf1612" initialAmount="0"/>
      <species id="mwa0349407_8187_48fc_9e94_5698ccc4e06d" name="pShc" compartment="mw1637dd35_5f09_4a8d_bb7f_58717cdf1612" initialAmount="0"/>
      <species id="mwf9999977_6f0e_4e35_9b73_75587f3448e9" name="pShc-SHP2" compartment="mw1637dd35_5f09_4a8d_bb7f_58717cdf1612" initialAmount="0"/>
      <species id="mwf430a579_ecbf_48ba_80c2_06e455808f2a" name="Grb2" compartment="mw1637dd35_5f09_4a8d_bb7f_58717cdf1612" initialAmount="1"/>
      <species id="mw504578d8_96c3_471f_8a7e_8c14e7535d3d" name="pEGF-EGFR2-pShc-Grb2" compartment="mw1637dd35_5f09_4a8d_bb7f_58717cdf1612" initialAmount="0"/>
      <species id="mw45ab688a_6467_4a3e_a779_2118fa84d69e" name="pEGF-EGFR2-pShc-Grb2-SHP2" compartment="mw1637dd35_5f09_4a8d_bb7f_58717cdf1612" initialAmount="0"/>
      <species id="mw9dcaa655_a755_426e_a3fa_1ad7c3c45575" name="SOS" compartment="mw1637dd35_5f09_4a8d_bb7f_58717cdf1612" initialAmount="0.3"/>
      <species id="mwfbda4e09_0cbb_49bc_ae69_f88b7a79ed21" name="pEGF-EGFR2-pShc-Grb2-SOS" compartment="mw1637dd35_5f09_4a8d_bb7f_58717cdf1612" initialAmount="0"/>
      <species id="mwb1bc2058_e6d8_4680_9e6c_d27bb366cde0" name="pEGF-EGFR2-pShc-Grb2-SOS-cbl" compartment="mw1637dd35_5f09_4a8d_bb7f_58717cdf1612" initialAmount="0"/>
      <species id="mw1093b3af_1864_4ba3_a541_6009a9921282" name="Grb2-SOS" compartment="mw1637dd35_5f09_4a8d_bb7f_58717cdf1612" initialAmount="0"/>
      <species id="mwd9462e5b_a272_4b66_ab66_fde9266b1a43" name="pEGF-EGFR2-Grb2" compartment="mw1637dd35_5f09_4a8d_bb7f_58717cdf1612" initialAmount="0"/>
      <species id="mw925b938a_fe73_4664_ba6f_e72e57780891" name="pEGF-EGFR2-Grb2-SHP2" compartment="mw1637dd35_5f09_4a8d_bb7f_58717cdf1612" initialAmount="0"/>
      <species id="mwf8cc7834_bf4f_4ccd_8235_d0890badf0f6" name="pEGF-EGFR2-Grb2-SOS" compartment="mw1637dd35_5f09_4a8d_bb7f_58717cdf1612" initialAmount="0"/>
      <species id="mw481cd12b_61ba_44e5_93bf_8b88c6c4a4e7" name="pEGF-EGFR2-Grb2-SOS-cbl" compartment="mw1637dd35_5f09_4a8d_bb7f_58717cdf1612" initialAmount="0"/>
      <species id="mw8f5a7b5c_ca4c_4a4c_85b1_e5d640c426bf" name="Ras-GDP" compartment="mw1637dd35_5f09_4a8d_bb7f_58717cdf1612" initialAmount="0.15"/>
      <species id="mwf40d6176_abfc_4a30_886f_83a19fcffc48" name="pEGF-EGFR2-pShc-Grb2-SOS-Ras-GDP" compartment="mw1637dd35_5f09_4a8d_bb7f_58717cdf1612" initialAmount="0"/>
      <species id="mwa54a9c38_c98b_45e5_8432_4119fb777e44" name="Ras-GTP" compartment="mw1637dd35_5f09_4a8d_bb7f_58717cdf1612" initialAmount="0"/>
      <species id="mw28464aad_8013_4a23_ae09_a406954859a6" name="pEGF-EGFR2-Grb2-SOS-Ras-GDP" compartment="mw1637dd35_5f09_4a8d_bb7f_58717cdf1612" initialAmount="0"/>
      <species id="mw7cff9a0e_094d_498e_bf7f_7b162c61d63a" name="Ras-GAP" compartment="mw1637dd35_5f09_4a8d_bb7f_58717cdf1612" initialAmount="0.1"/>
      <species id="mwdf82303e_323f_4c51_a858_56a59233cd98" name="Ras-GTP-Ras-GAP" compartment="mw1637dd35_5f09_4a8d_bb7f_58717cdf1612" initialAmount="0"/>
      <species id="mwd39388fd_4f85_4d1c_b2a3_37857c595a2d" name="pEGF-EGFR2-Ras-GAP" compartment="mw1637dd35_5f09_4a8d_bb7f_58717cdf1612" initialAmount="0"/>
      <species id="mwd7bf31ba_b05c_4c45_bb2f_6a2468a2a507" name="pEGF-EGFR2-Ras-GAP-Ras-GTP" compartment="mw1637dd35_5f09_4a8d_bb7f_58717cdf1612" initialAmount="0"/>
      <species id="mwbf5cb039_b830_4282_aa22_a3dda6272ec1" name="pEGF-EGFR2-Ras-GAP-SHP2" compartment="mw1637dd35_5f09_4a8d_bb7f_58717cdf1612" initialAmount="0"/>
      <species id="mw66ac98c4_7e7b_4071_954d_43eb17584220" name="Raf1" compartment="mw1637dd35_5f09_4a8d_bb7f_58717cdf1612" initialAmount="0.5"/>
      <species id="mw83de7813_4941_45a6_a320_a551165bf22a" name="Raf1-Ras-GTP" compartment="mw1637dd35_5f09_4a8d_bb7f_58717cdf1612" initialAmount="0"/>
      <species id="mwaff92910_ed3d_40b9_a29c_e4866167e828" name="Raf1active" compartment="mw1637dd35_5f09_4a8d_bb7f_58717cdf1612" initialAmount="0"/>
      <species id="mw0834731b_0477_4217_a53b_30cef851191b" name="MEK" compartment="mw1637dd35_5f09_4a8d_bb7f_58717cdf1612" initialAmount="0.68"/>
      <species id="mw4628f984_eb87_4922_9760_4975095ce6eb" name="Raf1active-MEK" compartment="mw1637dd35_5f09_4a8d_bb7f_58717cdf1612" initialAmount="0"/>
      <species id="mw9b25f809_18a1_4c14_8f4b_cf18e6d93c28" name="pMEK" compartment="mw1637dd35_5f09_4a8d_bb7f_58717cdf1612" initialAmount="0"/>
      <species id="mw12ba4000_d452_420c_be63_96d2848aca32" name="Raf1active-pMEK" compartment="mw1637dd35_5f09_4a8d_bb7f_58717cdf1612" initialAmount="0"/>
      <species id="mwf816df4c_4593_4d23_990f_0d7c15ddde5d" name="ppMEK" compartment="mw1637dd35_5f09_4a8d_bb7f_58717cdf1612" initialAmount="0"/>
      <species id="mw7e23b961_186b_47a0_a8b5_5e9957766792" name="ERK" compartment="mw1637dd35_5f09_4a8d_bb7f_58717cdf1612" initialAmount="0.4"/>
      <species id="mwcedf8ecd_67bd_4b91_aa04_d58782dec2a4" name="ppMEK-ERK" compartment="mw1637dd35_5f09_4a8d_bb7f_58717cdf1612" initialAmount="0"/>
      <species id="mwcc894c94_0ddf_42cc_913e_cdcc4d471d94" name="pERK" compartment="mw1637dd35_5f09_4a8d_bb7f_58717cdf1612" initialAmount="0"/>
      <species id="mw6cb74b27_ffef_49bb_8ffb_622d552caa9e" name="ppMEK-pERK" compartment="mw1637dd35_5f09_4a8d_bb7f_58717cdf1612" initialAmount="0"/>
      <species id="mwd784228d_0cb5_468a_ac70_02d8f04b3d9c" name="ppERK" compartment="mw1637dd35_5f09_4a8d_bb7f_58717cdf1612" initialAmount="0"/>
      <species id="mwbaaeb210_4806_4076_9d60_219f4ed945b6" name="Pase" compartment="mw1637dd35_5f09_4a8d_bb7f_58717cdf1612" initialAmount="0.5"/>
      <species id="mw19a33ad5_5ba4_46c7_84eb_c1287f02bcd5" name="Raf1active-Pase" compartment="mw1637dd35_5f09_4a8d_bb7f_58717cdf1612" initialAmount="0"/>
      <species id="mwf9e2a044_7774_400b_a74e_a111b4a21f30" name="Pase2" compartment="mw1637dd35_5f09_4a8d_bb7f_58717cdf1612" initialAmount="0.02"/>
      <species id="mwcb572fe2_c3ac_40e7_8141_da7d55fce18a" name="ppMEK-Pase2" compartment="mw1637dd35_5f09_4a8d_bb7f_58717cdf1612" initialAmount="0"/>
      <species id="mwa0acc0ac_5fac_4a42_a3be_e36db44994b0" name="pMEK-Pase2" compartment="mw1637dd35_5f09_4a8d_bb7f_58717cdf1612" initialAmount="0"/>
      <species id="mwd087f76b_65dc_47f1_ba21_c43774457686" name="Pase3" compartment="mw1637dd35_5f09_4a8d_bb7f_58717cdf1612" initialAmount="0.002"/>
      <species id="mw35f5adaa_d1c0_433c_817d_76e317f4cb15" name="pERK-Pase3" compartment="mw1637dd35_5f09_4a8d_bb7f_58717cdf1612" initialAmount="0"/>
      <species id="mwa7e3103a_6394_472c_b0f4_8ed527f68604" name="ppERK-Pase3" compartment="mw1637dd35_5f09_4a8d_bb7f_58717cdf1612" initialAmount="0"/>
      <species id="mw5babe3d5_a9af_4dfd_ac01_35474ef64af2" name="ppERK-pEGF-EGFR2-pShc-Grb2-SOS" compartment="mw1637dd35_5f09_4a8d_bb7f_58717cdf1612" initialAmount="0"/>
      <species id="mw31ac308f_da36_4f73_830f_67f3e5b945d9" name="pSOS" compartment="mw1637dd35_5f09_4a8d_bb7f_58717cdf1612" initialAmount="0"/>
      <species id="mw31261227_9cd6_4059_a0bb_04dbf4888080" name="ppERK-pEGF-EGFR2-Grb2-SOS" compartment="mw1637dd35_5f09_4a8d_bb7f_58717cdf1612" initialAmount="0"/>
      <species id="mw0a0ca6ba_cb28_44c7_a0c0_1593cb720966" name="ProEGFR" compartment="mw1637dd35_5f09_4a8d_bb7f_58717cdf1612" initialAmount="1"/>
      <species id="mw06b8aada_c92a_48eb_8ee7_af3778cfe62f" name="pEGF-EGFR2-pShc-Grb2-SOS-cbl-EPn" compartment="mw1637dd35_5f09_4a8d_bb7f_58717cdf1612" initialAmount="0"/>
      <species id="mwb2366216_0b3c_4f28_8303_fec92c68dd57" name="EPn" compartment="mw1637dd35_5f09_4a8d_bb7f_58717cdf1612" initialAmount="0.5"/>
      <species id="mw1d5948e7_5504_4224_9d71_227911b4f1ee" name="pEGF-EGFR2-Grb2-SOS-cbl-EPn" compartment="mw1637dd35_5f09_4a8d_bb7f_58717cdf1612" initialAmount="0"/>
      <species id="mwec1b368b_8f73_47eb_9636_9956389836eb" name="pEGF-EGFR2-cbl" compartment="mw1637dd35_5f09_4a8d_bb7f_58717cdf1612" initialAmount="0"/>
      <species id="mwa455ec7e_1a12_4659_95a2_a5695d09ca60" name="pEGF-EGFR2-cbl-EPn" compartment="mw1637dd35_5f09_4a8d_bb7f_58717cdf1612" initialAmount="0"/>
      <species id="mw2ba1db9a_4483_44fa_a3a2_b4a5ea66898c" name="PI3K" compartment="mw1637dd35_5f09_4a8d_bb7f_58717cdf1612" initialAmount="0.2"/>
      <species id="mw0dc4e5eb_4366_4799_bebc_cfcffe5c06f5" name="pEGF-EGFR2-PI3K" compartment="mw1637dd35_5f09_4a8d_bb7f_58717cdf1612" initialAmount="0"/>
      <species id="mw1e591998_65c0_484e_8a3b_537a38d94de1" name="pEGF-EGFR2-pPI3K" compartment="mw1637dd35_5f09_4a8d_bb7f_58717cdf1612" initialAmount="0"/>
      <species id="mw78e207c4_4faf_4b48_8e22_1ee666e9cc4c" name="pPI3K" compartment="mw1637dd35_5f09_4a8d_bb7f_58717cdf1612" initialAmount="0"/>
      <species id="mwfc4a9c3d_3ebb_4033_8b7d_f4d7613d2078" name="TP4" compartment="mw1637dd35_5f09_4a8d_bb7f_58717cdf1612" initialAmount="0.2"/>
      <species id="mwbd6bb050_89bd_41df_8cea_d2e1fb77bafe" name="TP4-pPI3K" compartment="mw1637dd35_5f09_4a8d_bb7f_58717cdf1612" initialAmount="0"/>
      <species id="mw7033dfd6_53c5_433b_a132_f8cb34dea20f" name="TP4-PI3K" compartment="mw1637dd35_5f09_4a8d_bb7f_58717cdf1612" initialAmount="0"/>
      <species id="mwb561d9f3_a9ed_4bdb_8d40_87be5cc3237a" name="PIP2" compartment="mw1637dd35_5f09_4a8d_bb7f_58717cdf1612" initialAmount="0.5"/>
      <species id="mw014cc419_b720_4b90_9192_2ec6e706c87d" name="pPI3K-PIP2" compartment="mw1637dd35_5f09_4a8d_bb7f_58717cdf1612" initialAmount="0"/>
      <species id="mwd7f41594_8377_4e2e_9528_45d5a82ffdb4" name="PIP3" compartment="mw1637dd35_5f09_4a8d_bb7f_58717cdf1612" initialAmount="0"/>
      <species id="mwcef73e0e_d195_4077_ae71_723664ee1602" name="Akt" compartment="mw1637dd35_5f09_4a8d_bb7f_58717cdf1612" initialAmount="0.1"/>
      <species id="mw62bf5275_ce02_4e86_b3b6_3f87a335e1de" name="Aktm" compartment="mw1637dd35_5f09_4a8d_bb7f_58717cdf1612" initialAmount="0"/>
      <species id="mw6e01967b_3e2a_433d_bec6_9f9cf3ba243c" name="PDK1" compartment="mw1637dd35_5f09_4a8d_bb7f_58717cdf1612" initialAmount="0.1"/>
      <species id="mw6353aa36_d4a4_4254_8a1f_1f7f571d4233" name="Aktm-PDK1" compartment="mw1637dd35_5f09_4a8d_bb7f_58717cdf1612" initialAmount="0"/>
      <species id="mwc1935afc_56b1_4a87_923c_ae6d82455d80" name="pAktm-PDK1" compartment="mw1637dd35_5f09_4a8d_bb7f_58717cdf1612" initialAmount="0"/>
      <species id="mw3d81860d_d786_4fcc_b8bb_64f1a2d7739d" name="pAktm" compartment="mw1637dd35_5f09_4a8d_bb7f_58717cdf1612" initialAmount="0"/>
      <species id="mw16796ffe_4764_4a9f_942e_149f42c1cd28" name="pAkt" compartment="mw1637dd35_5f09_4a8d_bb7f_58717cdf1612" initialAmount="0"/>
      <species id="mwa6e82fc9_a0ce_461c_93c8_17f3c807c1a1" name="pAkt-Takt" compartment="mw1637dd35_5f09_4a8d_bb7f_58717cdf1612" initialAmount="0"/>
      <species id="mw236a3250_4c96_4f6e_b94c_ab3d12852801" name="Akt-Takt" compartment="mw1637dd35_5f09_4a8d_bb7f_58717cdf1612" initialAmount="0"/>
      <species id="mw11a8b702_b8ac_4513_b4aa_063e51089812" name="Takt" compartment="mw1637dd35_5f09_4a8d_bb7f_58717cdf1612" initialAmount="0.1"/>
      <species id="mw1a0cb97a_b657_430b_963c_92217f643081" name="pAktm-Takt" compartment="mw1637dd35_5f09_4a8d_bb7f_58717cdf1612" initialAmount="0"/>
      <species id="mw9b937ca3_0d82_46d5_8f5a_0f9701002797" name="Aktm-Takt" compartment="mw1637dd35_5f09_4a8d_bb7f_58717cdf1612" initialAmount="0"/>
      <species id="mw57a44eb0_ace7_4294_905a_219e87d3c281" name="pAktm-PDK1-Takt" compartment="mw1637dd35_5f09_4a8d_bb7f_58717cdf1612" initialAmount="0"/>
      <species id="mwd746a5d5_5e65_4a4c_9f84_0e4a3cb7d2fc" name="Aktm-PDK1-Takt" compartment="mw1637dd35_5f09_4a8d_bb7f_58717cdf1612" initialAmount="0"/>
      <species id="mwa6994523_5d45_4000_af0c_3e94073bf183" name="pAkt_total" compartment="mw1637dd35_5f09_4a8d_bb7f_58717cdf1612" initialAmount="0"/>
      <species id="mwdf92bdc0_f426_45b0_9ad0_876521f41312" name="pRaf1active" compartment="mw1637dd35_5f09_4a8d_bb7f_58717cdf1612" initialAmount="0"/>
      <species id="mw13abe2a6_9905_40e5_8c23_3fc8834b572a" name="STAT3c" compartment="mw1637dd35_5f09_4a8d_bb7f_58717cdf1612" initialAmount="1"/>
      <species id="mw2fd710a6_7fe2_4484_bca6_59c187bade8b" name="pEGF-EGFR2-STAT3c" compartment="mw1637dd35_5f09_4a8d_bb7f_58717cdf1612" initialAmount="0"/>
      <species id="mwb6a9aa2c_62e7_410f_9c33_dbe36dfcc4af" name="pSTAT3c" compartment="mw1637dd35_5f09_4a8d_bb7f_58717cdf1612" initialAmount="0"/>
      <species id="mw341082a0_8017_4cc7_9d00_b1211a196072" name="pEGF-EGFR2-pSTAT3c" compartment="mw1637dd35_5f09_4a8d_bb7f_58717cdf1612" initialAmount="0"/>
      <species id="mwcea1f1c1_2f85_4af1_98ea_ef14cf580c09" name="PP1" compartment="mw1637dd35_5f09_4a8d_bb7f_58717cdf1612" initialAmount="0.5"/>
      <species id="mwdc34472c_a6f9_4002_951d_e0e8da64eb42" name="pSTAT3c-PP1" compartment="mw1637dd35_5f09_4a8d_bb7f_58717cdf1612" initialAmount="0"/>
      <species id="mw472d5cb9_120e_4f60_bbae_1ae2552837dd" name="pSTAT3c-pSTAT3c-PP1" compartment="mw1637dd35_5f09_4a8d_bb7f_58717cdf1612" initialAmount="0"/>
      <species id="mw4f575c55_7dff_45d7_94ad_cda9621d5b63" name="pSTAT3c-pSTAT3c" compartment="mw1637dd35_5f09_4a8d_bb7f_58717cdf1612" initialAmount="0"/>
      <species id="mwd2c465fb_eea7_499a_8ea4_f318a64cb9ee" name="STAT3c-pSTAT3c" compartment="mw1637dd35_5f09_4a8d_bb7f_58717cdf1612" initialAmount="0"/>
      <species id="mw4110f531_7513_4786_8896_7c9d969ff558" name="pSTAT3n-pSTAT3n" compartment="mw1637dd35_5f09_4a8d_bb7f_58717cdf1612" initialAmount="0"/>
      <species id="mwe3fd7f65_b0d1_44d9_b6f3_d2f7d332f664" name="pSTAT3n" compartment="mw1637dd35_5f09_4a8d_bb7f_58717cdf1612" initialAmount="0"/>
      <species id="mw0e1be972_fded_4bff_a93d_091ec942485f" name="PP2" compartment="mw1637dd35_5f09_4a8d_bb7f_58717cdf1612" initialAmount="0.6"/>
      <species id="mw0facb8f2_95cf_4ddf_a959_b24ba64f320b" name="pSTAT3n-pSTAT3n-PP2" compartment="mw1637dd35_5f09_4a8d_bb7f_58717cdf1612" initialAmount="0"/>
      <species id="mw9686f53e_d343_45fd_b441_9c992219546a" name="STAT3n-pSTAT3n" compartment="mw1637dd35_5f09_4a8d_bb7f_58717cdf1612" initialAmount="0"/>
      <species id="mw960bddeb_e567_46dd_b2f3_ed5e6a5c7972" name="STAT3n" compartment="mw1637dd35_5f09_4a8d_bb7f_58717cdf1612" initialAmount="0"/>
      <species id="mw8c85ff7f_6368_4b11_a2ed_ce83481b55e6" name="pSTAT3n-PP2" compartment="mw1637dd35_5f09_4a8d_bb7f_58717cdf1612" initialAmount="0"/>
      <species id="mw548c81c2_c626_4df8_9177_a1a6fc3d4ce8" name="pEGF-EGFR2-STAT3c-cbl" compartment="mw1637dd35_5f09_4a8d_bb7f_58717cdf1612" initialAmount="0"/>
      <species id="mw142e6dc4_ec15_459d_a184_6b20be04f08d" name="pEGF-EGFR2-STAT3c-cbl-EPn" compartment="mw1637dd35_5f09_4a8d_bb7f_58717cdf1612" initialAmount="0"/>
      <species id="mw2c47ae3f_06d9_40ec_a252_535db0ae5caa" name="pEGF-EGFR2-PI3K-cbl" compartment="mw1637dd35_5f09_4a8d_bb7f_58717cdf1612" initialAmount="0"/>
      <species id="mwd32d108b_49c2_4df2_9b67_d6c6b84f54b9" name="pEGF-EGFR2-PI3K-cbl-EPn" compartment="mw1637dd35_5f09_4a8d_bb7f_58717cdf1612" initialAmount="0"/>
    </listOfSpecies>
    <listOfRules>
      <assignmentRule metaid="repeatedAssignment_mwadbef244_bcef_40ea_a1be_afc63af50f91" variable="mwa6994523_5d45_4000_af0c_3e94073bf183">
        <math xmlns="http://www.w3.org/1998/Math/MathML">
          <apply>
            <plus/>
            <ci> mw16796ffe_4764_4a9f_942e_149f42c1cd28 </ci>
            <ci> mw3d81860d_d786_4fcc_b8bb_64f1a2d7739d </ci>
          </apply>
        </math>
      </assignmentRule>
    </listOfRules>
    <listOfReactions>
      <reaction id="mwa67e40c1_693d_4214_adc8_b2f2b71cef12" name="r1" fast="false">
        <listOfReactants>
          <speciesReference species="mwe2fff28d_182c_4a1c_9882_f17774c0958a"/>
          <speciesReference species="mw93907b2d_53db_4080_9e3f_3eb304441ab9"/>
        </listOfReactants>
        <listOfProducts>
          <speciesReference species="mw7eacabf9_d68c_491a_aba2_ec0809a8ecc8"/>
        </listOfProducts>
        <kineticLaw>
          <math xmlns="http://www.w3.org/1998/Math/MathML">
            <apply>
              <minus/>
              <apply>
                <times/>
                <ci> mw575f7f49_3663_47f1_b492_5b92c1c4345d </ci>
                <ci> mwe2fff28d_182c_4a1c_9882_f17774c0958a </ci>
                <ci> mw93907b2d_53db_4080_9e3f_3eb304441ab9 </ci>
              </apply>
              <apply>
                <times/>
                <ci> mw53c64fd3_9a1c_4947_a734_74a73554964c </ci>
                <ci> mw7eacabf9_d68c_491a_aba2_ec0809a8ecc8 </ci>
              </apply>
            </apply>
          </math>
          <listOfParameters>
            <parameter id="mw575f7f49_3663_47f1_b492_5b92c1c4345d" name="k1" value="100"/>
            <parameter id="mw53c64fd3_9a1c_4947_a734_74a73554964c" name="k1r" value="0.0038"/>
          </listOfParameters>
        </kineticLaw>
      </reaction>
      <reaction id="mw877cd1e3_b48b_42e8_ab23_682dd893fd9d" name="r2" fast="false">
        <listOfReactants>
          <speciesReference species="mw7eacabf9_d68c_491a_aba2_ec0809a8ecc8"/>
          <speciesReference species="mw7eacabf9_d68c_491a_aba2_ec0809a8ecc8"/>
        </listOfReactants>
        <listOfProducts>
          <speciesReference species="mwa8f2e7b2_0927_4ab4_a817_dddc43bb4fa3"/>
        </listOfProducts>
        <kineticLaw>
          <math xmlns="http://www.w3.org/1998/Math/MathML">
            <apply>
              <minus/>
              <apply>
                <times/>
                <ci> mw8cfaf07f_dabe_45de_93cc_ef2c7fd31104 </ci>
                <ci> mw7eacabf9_d68c_491a_aba2_ec0809a8ecc8 </ci>
                <ci> mw7eacabf9_d68c_491a_aba2_ec0809a8ecc8 </ci>
              </apply>
              <apply>
                <times/>
                <ci> mwab52aceb_4b19_4317_b2da_97ccbb973dab </ci>
                <ci> mwa8f2e7b2_0927_4ab4_a817_dddc43bb4fa3 </ci>
              </apply>
            </apply>
          </math>
          <listOfParameters>
            <parameter id="mw8cfaf07f_dabe_45de_93cc_ef2c7fd31104" name="k2" value="10"/>
            <parameter id="mwab52aceb_4b19_4317_b2da_97ccbb973dab" name="k2r" value="0.02"/>
          </listOfParameters>
        </kineticLaw>
      </reaction>
      <reaction id="mw413c6d45_ab23_4d3e_87b3_a8ed4629b923" name="r3" reversible="false" fast="false">
        <listOfReactants>
          <speciesReference species="mwa8f2e7b2_0927_4ab4_a817_dddc43bb4fa3"/>
        </listOfReactants>
        <listOfProducts>
          <speciesReference species="mwbfcf6773_1915_432c_b1d2_1f246094cc74"/>
        </listOfProducts>
        <kineticLaw>
          <math xmlns="http://www.w3.org/1998/Math/MathML">
            <apply>
              <times/>
              <ci> mw6b97a1ec_2cba_4bce_96f7_ec1d0fa2d16c </ci>
              <ci> mwa8f2e7b2_0927_4ab4_a817_dddc43bb4fa3 </ci>
            </apply>
          </math>
          <listOfParameters>
            <parameter id="mw6b97a1ec_2cba_4bce_96f7_ec1d0fa2d16c" name="k3" value="2.014"/>
          </listOfParameters>
        </kineticLaw>
      </reaction>
      <reaction id="mwf61e086d_0345_4d4c_b91d_0b105e543d04" name="r8" fast="false">
        <listOfReactants>
          <speciesReference species="mwbfcf6773_1915_432c_b1d2_1f246094cc74"/>
          <speciesReference species="mw3c2e1b43_29ca_491a_93e9_c723a993d6fb"/>
        </listOfReactants>
        <listOfProducts>
          <speciesReference species="mw5198d3c2_879c_4f0d_b4f8_cd40efe0b1cf"/>
        </listOfProducts>
        <kineticLaw>
          <math xmlns="http://www.w3.org/1998/Math/MathML">
            <apply>
              <minus/>
              <apply>
                <times/>
                <ci> mwf1697f55_a3f4_4fb6_ae1d_f96f09ad1daa </ci>
                <ci> mwbfcf6773_1915_432c_b1d2_1f246094cc74 </ci>
                <ci> mw3c2e1b43_29ca_491a_93e9_c723a993d6fb </ci>
              </apply>
              <apply>
                <times/>
                <ci> mw880a5942_7549_4466_bd19_0e1768a3a533 </ci>
                <ci> mw5198d3c2_879c_4f0d_b4f8_cd40efe0b1cf </ci>
              </apply>
            </apply>
          </math>
          <listOfParameters>
            <parameter id="mwf1697f55_a3f4_4fb6_ae1d_f96f09ad1daa" name="k8" value="90"/>
            <parameter id="mw880a5942_7549_4466_bd19_0e1768a3a533" name="k8r" value="0.6"/>
          </listOfParameters>
        </kineticLaw>
      </reaction>
      <reaction id="mw91f49311_efdc_47c6_b8b8_a619e042d644" name="r6" fast="false">
        <listOfReactants>
          <speciesReference species="mwbfcf6773_1915_432c_b1d2_1f246094cc74"/>
          <speciesReference species="mwe57c3282_5935_405c_8c0b_7fadb7a5de17"/>
        </listOfReactants>
        <listOfProducts>
          <speciesReference species="mw954e8fcb_ac0a_459d_8878_f19080208a17"/>
        </listOfProducts>
        <kineticLaw>
          <math xmlns="http://www.w3.org/1998/Math/MathML">
            <apply>
              <minus/>
              <apply>
                <times/>
                <ci> mw7e889122_d26c_4d09_bae4_d313b992dc8e </ci>
                <ci> mwbfcf6773_1915_432c_b1d2_1f246094cc74 </ci>
                <ci> mwe57c3282_5935_405c_8c0b_7fadb7a5de17 </ci>
              </apply>
              <apply>
                <times/>
                <ci> mwff6f49f7_268a_4f08_8d36_3ad8449d7472 </ci>
                <ci> mw954e8fcb_ac0a_459d_8878_f19080208a17 </ci>
              </apply>
            </apply>
          </math>
          <listOfParameters>
            <parameter id="mw7e889122_d26c_4d09_bae4_d313b992dc8e" name="k6" value="3.114"/>
            <parameter id="mwff6f49f7_268a_4f08_8d36_3ad8449d7472" name="k6r" value="0.2"/>
          </listOfParameters>
        </kineticLaw>
      </reaction>
      <reaction id="mw974c39f5_b82e_44b3_abec_7a724f46c526" name="r9" reversible="false" fast="false">
        <listOfReactants>
          <speciesReference species="mw5198d3c2_879c_4f0d_b4f8_cd40efe0b1cf"/>
        </listOfReactants>
        <listOfProducts>
          <speciesReference species="mwa98802cb_c977_4fe0_9e67_5000904c2c36"/>
        </listOfProducts>
        <kineticLaw>
          <math xmlns="http://www.w3.org/1998/Math/MathML">
            <apply>
              <times/>
              <ci> mwe645e76e_bb00_4c22_b25e_a2e77a6aada2 </ci>
              <ci> mw5198d3c2_879c_4f0d_b4f8_cd40efe0b1cf </ci>
            </apply>
          </math>
          <listOfParameters>
            <parameter id="mwe645e76e_bb00_4c22_b25e_a2e77a6aada2" name="k9" value="0.5838"/>
          </listOfParameters>
        </kineticLaw>
      </reaction>
      <reaction id="mw9544e67b_b6d0_4941_b7e0_ecd4f400a335" name="r7" reversible="false" fast="false">
        <listOfReactants>
          <speciesReference species="mw954e8fcb_ac0a_459d_8878_f19080208a17"/>
        </listOfReactants>
        <listOfProducts>
          <speciesReference species="mwa8f2e7b2_0927_4ab4_a817_dddc43bb4fa3"/>
          <speciesReference species="mwe57c3282_5935_405c_8c0b_7fadb7a5de17"/>
        </listOfProducts>
        <kineticLaw>
          <math xmlns="http://www.w3.org/1998/Math/MathML">
            <apply>
              <times/>
              <ci> mwb0744746_88a2_488e_a483_266747a044c6 </ci>
              <ci> mw954e8fcb_ac0a_459d_8878_f19080208a17 </ci>
            </apply>
          </math>
          <listOfParameters>
            <parameter id="mwb0744746_88a2_488e_a483_266747a044c6" name="k7" value="0.2661"/>
          </listOfParameters>
        </kineticLaw>
      </reaction>
      <reaction id="mw486c5261_3d03_4589_a1e9_978b62ad2dfe" name="r10" fast="false">
        <listOfReactants>
          <speciesReference species="mwa98802cb_c977_4fe0_9e67_5000904c2c36"/>
        </listOfReactants>
        <listOfProducts>
          <speciesReference species="mwbfcf6773_1915_432c_b1d2_1f246094cc74"/>
          <speciesReference species="mwa0349407_8187_48fc_9e94_5698ccc4e06d"/>
        </listOfProducts>
        <kineticLaw>
          <math xmlns="http://www.w3.org/1998/Math/MathML">
            <apply>
              <minus/>
              <apply>
                <times/>
                <ci> mw9e24066c_51a5_4c7a_af7c_4656155a4eb0 </ci>
                <ci> mwa98802cb_c977_4fe0_9e67_5000904c2c36 </ci>
              </apply>
              <apply>
                <times/>
                <ci> mwab1ef4d4_2acc_4fa2_b07c_fac51fb7bfaf </ci>
                <ci> mwbfcf6773_1915_432c_b1d2_1f246094cc74 </ci>
                <ci> mwa0349407_8187_48fc_9e94_5698ccc4e06d </ci>
              </apply>
            </apply>
          </math>
          <listOfParameters>
            <parameter id="mw9e24066c_51a5_4c7a_af7c_4656155a4eb0" name="k10" value="4.481"/>
            <parameter id="mwab1ef4d4_2acc_4fa2_b07c_fac51fb7bfaf" name="k10r" value="0.3"/>
          </listOfParameters>
        </kineticLaw>
      </reaction>
      <reaction id="mw2cf8a809_63d8_4717_91fc_070516e6f3db" name="r11" fast="false">
        <listOfReactants>
          <speciesReference species="mwa0349407_8187_48fc_9e94_5698ccc4e06d"/>
          <speciesReference species="mwe57c3282_5935_405c_8c0b_7fadb7a5de17"/>
        </listOfReactants>
        <listOfProducts>
          <speciesReference species="mwf9999977_6f0e_4e35_9b73_75587f3448e9"/>
        </listOfProducts>
        <kineticLaw>
          <math xmlns="http://www.w3.org/1998/Math/MathML">
            <apply>
              <minus/>
              <apply>
                <times/>
                <ci> mwc4824ff0_2b51_4d66_ad48_1145f670a6e1 </ci>
                <ci> mwa0349407_8187_48fc_9e94_5698ccc4e06d </ci>
                <ci> mwe57c3282_5935_405c_8c0b_7fadb7a5de17 </ci>
              </apply>
              <apply>
                <times/>
                <ci> mw0f1d282f_1c6b_455c_8254_3760632c6ecc </ci>
                <ci> mwf9999977_6f0e_4e35_9b73_75587f3448e9 </ci>
              </apply>
            </apply>
          </math>
          <listOfParameters>
            <parameter id="mwc4824ff0_2b51_4d66_ad48_1145f670a6e1" name="k11" value="3.114"/>
            <parameter id="mw0f1d282f_1c6b_455c_8254_3760632c6ecc" name="k11r" value="0.2"/>
          </listOfParameters>
        </kineticLaw>
      </reaction>
      <reaction id="mweda6a945_fb5d_4d99_9958_11b2b2840308" name="r12" reversible="false" fast="false">
        <listOfReactants>
          <speciesReference species="mwf9999977_6f0e_4e35_9b73_75587f3448e9"/>
        </listOfReactants>
        <listOfProducts>
          <speciesReference species="mw3c2e1b43_29ca_491a_93e9_c723a993d6fb"/>
          <speciesReference species="mwe57c3282_5935_405c_8c0b_7fadb7a5de17"/>
        </listOfProducts>
        <kineticLaw>
          <math xmlns="http://www.w3.org/1998/Math/MathML">
            <apply>
              <times/>
              <ci> mw0aa92e25_f9aa_461e_92b8_23b1b5b3ab92 </ci>
              <ci> mwf9999977_6f0e_4e35_9b73_75587f3448e9 </ci>
            </apply>
          </math>
          <listOfParameters>
            <parameter id="mw0aa92e25_f9aa_461e_92b8_23b1b5b3ab92" name="k12" value="0.2661"/>
          </listOfParameters>
        </kineticLaw>
      </reaction>
      <reaction id="mwd4bf58ea_70c9_43ea_a831_1fcde130ba28" name="r13" reversible="false" fast="false">
        <listOfReactants>
          <speciesReference species="mwa0349407_8187_48fc_9e94_5698ccc4e06d"/>
        </listOfReactants>
        <listOfProducts>
          <speciesReference species="mw3c2e1b43_29ca_491a_93e9_c723a993d6fb"/>
        </listOfProducts>
        <kineticLaw>
          <math xmlns="http://www.w3.org/1998/Math/MathML">
            <apply>
              <times/>
              <ci> mw2a4ed8a2_fce4_44a4_adb9_edc24a06b4e1 </ci>
              <ci> mwa0349407_8187_48fc_9e94_5698ccc4e06d </ci>
            </apply>
          </math>
          <listOfParameters>
            <parameter id="mw2a4ed8a2_fce4_44a4_adb9_edc24a06b4e1" name="k13" value="0.005"/>
          </listOfParameters>
        </kineticLaw>
      </reaction>
      <reaction id="mw4817365e_a33b_451f_bee1_de748377ede2" name="r18" fast="false">
        <listOfReactants>
          <speciesReference species="mwa98802cb_c977_4fe0_9e67_5000904c2c36"/>
          <speciesReference species="mwf430a579_ecbf_48ba_80c2_06e455808f2a"/>
        </listOfReactants>
        <listOfProducts>
          <speciesReference species="mw504578d8_96c3_471f_8a7e_8c14e7535d3d"/>
        </listOfProducts>
        <kineticLaw>
          <math xmlns="http://www.w3.org/1998/Math/MathML">
            <apply>
              <minus/>
              <apply>
                <times/>
                <ci> mwe879a9ac_4b8d_4c9a_a157_a3751761cf63 </ci>
                <ci> mwa98802cb_c977_4fe0_9e67_5000904c2c36 </ci>
                <ci> mwf430a579_ecbf_48ba_80c2_06e455808f2a </ci>
              </apply>
              <apply>
                <times/>
                <ci> mwa18578d7_236f_4939_baca_52259e38fe15 </ci>
                <ci> mw504578d8_96c3_471f_8a7e_8c14e7535d3d </ci>
              </apply>
            </apply>
          </math>
          <listOfParameters>
            <parameter id="mwe879a9ac_4b8d_4c9a_a157_a3751761cf63" name="k18" value="3"/>
            <parameter id="mwa18578d7_236f_4939_baca_52259e38fe15" name="kr18" value="0.1"/>
          </listOfParameters>
        </kineticLaw>
      </reaction>
      <reaction id="mw03998474_934b_4e4a_8c0c_ca359e402ac2" name="r19" fast="false">
        <listOfReactants>
          <speciesReference species="mw504578d8_96c3_471f_8a7e_8c14e7535d3d"/>
          <speciesReference species="mwe57c3282_5935_405c_8c0b_7fadb7a5de17"/>
        </listOfReactants>
        <listOfProducts>
          <speciesReference species="mw45ab688a_6467_4a3e_a779_2118fa84d69e"/>
        </listOfProducts>
        <kineticLaw>
          <math xmlns="http://www.w3.org/1998/Math/MathML">
            <apply>
              <minus/>
              <apply>
                <times/>
                <ci> mw289fed85_e6ee_43e6_a69f_77b5f487a452 </ci>
                <ci> mw504578d8_96c3_471f_8a7e_8c14e7535d3d </ci>
                <ci> mwe57c3282_5935_405c_8c0b_7fadb7a5de17 </ci>
              </apply>
              <apply>
                <times/>
                <ci> mw8768b5c7_b227_4825_aa55_a525b0d915c2 </ci>
                <ci> mw45ab688a_6467_4a3e_a779_2118fa84d69e </ci>
              </apply>
            </apply>
          </math>
          <listOfParameters>
            <parameter id="mw289fed85_e6ee_43e6_a69f_77b5f487a452" name="k19" value="10"/>
            <parameter id="mw8768b5c7_b227_4825_aa55_a525b0d915c2" name="kr19" value="1"/>
          </listOfParameters>
        </kineticLaw>
      </reaction>
      <reaction id="mw7bb43f0a_c87e_41ff_8a43_cdf45c8f05e6" name="r20" reversible="false" fast="false">
        <listOfReactants>
          <speciesReference species="mw45ab688a_6467_4a3e_a779_2118fa84d69e"/>
        </listOfReactants>
        <listOfProducts>
          <speciesReference species="mwa8f2e7b2_0927_4ab4_a817_dddc43bb4fa3"/>
          <speciesReference species="mwa0349407_8187_48fc_9e94_5698ccc4e06d"/>
          <speciesReference species="mwf430a579_ecbf_48ba_80c2_06e455808f2a"/>
          <speciesReference species="mwe57c3282_5935_405c_8c0b_7fadb7a5de17"/>
        </listOfProducts>
        <kineticLaw>
          <math xmlns="http://www.w3.org/1998/Math/MathML">
            <apply>
              <times/>
              <ci> mwd12a67b3_6d98_40e9_a54b_282a577498eb </ci>
              <ci> mw45ab688a_6467_4a3e_a779_2118fa84d69e </ci>
            </apply>
          </math>
          <listOfParameters>
            <parameter id="mwd12a67b3_6d98_40e9_a54b_282a577498eb" name="k20" value="2.661"/>
          </listOfParameters>
        </kineticLaw>
      </reaction>
      <reaction id="mwd9262331_e35a_4614_943a_89bcf8a492e3" name="r23" fast="false">
        <listOfReactants>
          <speciesReference species="mw504578d8_96c3_471f_8a7e_8c14e7535d3d"/>
          <speciesReference species="mw9dcaa655_a755_426e_a3fa_1ad7c3c45575"/>
        </listOfReactants>
        <listOfProducts>
          <speciesReference species="mwfbda4e09_0cbb_49bc_ae69_f88b7a79ed21"/>
        </listOfProducts>
        <kineticLaw>
          <math xmlns="http://www.w3.org/1998/Math/MathML">
            <apply>
              <minus/>
              <apply>
                <times/>
                <ci> mw6ac313e2_e8a9_42a9_b13a_27e55c1012a2 </ci>
                <ci> mw504578d8_96c3_471f_8a7e_8c14e7535d3d </ci>
                <ci> mw9dcaa655_a755_426e_a3fa_1ad7c3c45575 </ci>
              </apply>
              <apply>
                <times/>
                <ci> mw93f832d7_eefb_43dd_853c_a0d7a76023cf </ci>
                <ci> mwfbda4e09_0cbb_49bc_ae69_f88b7a79ed21 </ci>
              </apply>
            </apply>
          </math>
          <listOfParameters>
            <parameter id="mw6ac313e2_e8a9_42a9_b13a_27e55c1012a2" name="k23" value="10"/>
            <parameter id="mw93f832d7_eefb_43dd_853c_a0d7a76023cf" name="kr23" value="0.0214"/>
          </listOfParameters>
        </kineticLaw>
      </reaction>
      <reaction id="mwc5f121dc_d27d_4c3d_90f2_67d0adaf144a" name="r26" fast="false">
        <listOfReactants>
          <speciesReference species="mwf430a579_ecbf_48ba_80c2_06e455808f2a"/>
          <speciesReference species="mw9dcaa655_a755_426e_a3fa_1ad7c3c45575"/>
        </listOfReactants>
        <listOfProducts>
          <speciesReference species="mw1093b3af_1864_4ba3_a541_6009a9921282"/>
        </listOfProducts>
        <kineticLaw>
          <math xmlns="http://www.w3.org/1998/Math/MathML">
            <apply>
              <minus/>
              <apply>
                <times/>
                <ci> mwbb727dc5_30e8_45f4_9d15_3b34be5c1e93 </ci>
                <ci> mwf430a579_ecbf_48ba_80c2_06e455808f2a </ci>
                <ci> mw9dcaa655_a755_426e_a3fa_1ad7c3c45575 </ci>
              </apply>
              <apply>
                <times/>
                <ci> mw7ae1ee96_563e_4684_bc9a_8f4ef373620e </ci>
                <ci> mw1093b3af_1864_4ba3_a541_6009a9921282 </ci>
              </apply>
            </apply>
          </math>
          <listOfParameters>
            <parameter id="mwbb727dc5_30e8_45f4_9d15_3b34be5c1e93" name="k26" value="0.1"/>
            <parameter id="mw7ae1ee96_563e_4684_bc9a_8f4ef373620e" name="kr26" value="0.0015"/>
          </listOfParameters>
        </kineticLaw>
      </reaction>
      <reaction id="mw23a29b42_9813_4e46_b8ae_966e3215e6dc" name="r27" fast="false">
        <listOfReactants>
          <speciesReference species="mwa98802cb_c977_4fe0_9e67_5000904c2c36"/>
          <speciesReference species="mw1093b3af_1864_4ba3_a541_6009a9921282"/>
        </listOfReactants>
        <listOfProducts>
          <speciesReference species="mwfbda4e09_0cbb_49bc_ae69_f88b7a79ed21"/>
        </listOfProducts>
        <kineticLaw>
          <math xmlns="http://www.w3.org/1998/Math/MathML">
            <apply>
              <minus/>
              <apply>
                <times/>
                <ci> mwbc5340b6_06b7_4081_bd0c_e7a397f06a92 </ci>
                <ci> mwa98802cb_c977_4fe0_9e67_5000904c2c36 </ci>
                <ci> mw1093b3af_1864_4ba3_a541_6009a9921282 </ci>
              </apply>
              <apply>
                <times/>
                <ci> mw0df80c0e_c32b_4f90_99bd_e8f90e4c8109 </ci>
                <ci> mwfbda4e09_0cbb_49bc_ae69_f88b7a79ed21 </ci>
              </apply>
            </apply>
          </math>
          <listOfParameters>
            <parameter id="mwbc5340b6_06b7_4081_bd0c_e7a397f06a92" name="k27" value="10"/>
            <parameter id="mw0df80c0e_c32b_4f90_99bd_e8f90e4c8109" name="kr27" value="0.045"/>
          </listOfParameters>
        </kineticLaw>
      </reaction>
      <reaction id="mw0e459167_515b_4c4d_8b67_bf0a5b3e9d61" name="r28" fast="false">
        <listOfReactants>
          <speciesReference species="mwbfcf6773_1915_432c_b1d2_1f246094cc74"/>
          <speciesReference species="mwf430a579_ecbf_48ba_80c2_06e455808f2a"/>
        </listOfReactants>
        <listOfProducts>
          <speciesReference species="mwd9462e5b_a272_4b66_ab66_fde9266b1a43"/>
        </listOfProducts>
        <kineticLaw>
          <math xmlns="http://www.w3.org/1998/Math/MathML">
            <apply>
              <minus/>
              <apply>
                <times/>
                <ci> mwc585e0e4_b7e7_4290_8a6d_10fcd9759a2d </ci>
                <ci> mwbfcf6773_1915_432c_b1d2_1f246094cc74 </ci>
                <ci> mwf430a579_ecbf_48ba_80c2_06e455808f2a </ci>
              </apply>
              <apply>
                <times/>
                <ci> mwf44d37d0_fe7f_4e47_bf10_1e734fbc3391 </ci>
                <ci> mwd9462e5b_a272_4b66_ab66_fde9266b1a43 </ci>
              </apply>
            </apply>
          </math>
          <listOfParameters>
            <parameter id="mwc585e0e4_b7e7_4290_8a6d_10fcd9759a2d" name="k28" value="3"/>
            <parameter id="mwf44d37d0_fe7f_4e47_bf10_1e734fbc3391" name="kr28" value="0.05"/>
          </listOfParameters>
        </kineticLaw>
      </reaction>
      <reaction id="mwc52e0f9b_1e0c_46ca_8d18_f05ef4a080cb" name="r29" fast="false">
        <listOfReactants>
          <speciesReference species="mwd9462e5b_a272_4b66_ab66_fde9266b1a43"/>
          <speciesReference species="mwe57c3282_5935_405c_8c0b_7fadb7a5de17"/>
        </listOfReactants>
        <listOfProducts>
          <speciesReference species="mw925b938a_fe73_4664_ba6f_e72e57780891"/>
        </listOfProducts>
        <kineticLaw>
          <math xmlns="http://www.w3.org/1998/Math/MathML">
            <apply>
              <minus/>
              <apply>
                <times/>
                <ci> mw3d564c3c_aa54_4c16_90be_662cfcbf8bc8 </ci>
                <ci> mwd9462e5b_a272_4b66_ab66_fde9266b1a43 </ci>
                <ci> mwe57c3282_5935_405c_8c0b_7fadb7a5de17 </ci>
              </apply>
              <apply>
                <times/>
                <ci> mw371642bb_3836_4ded_93a5_68fa9b464896 </ci>
                <ci> mw925b938a_fe73_4664_ba6f_e72e57780891 </ci>
              </apply>
            </apply>
          </math>
          <listOfParameters>
            <parameter id="mw3d564c3c_aa54_4c16_90be_662cfcbf8bc8" name="k29" value="10"/>
            <parameter id="mw371642bb_3836_4ded_93a5_68fa9b464896" name="kr29" value="1"/>
          </listOfParameters>
        </kineticLaw>
      </reaction>
      <reaction id="mw4f89bf6c_8691_41a6_a1ac_13e6aa8c4b93" name="r30" reversible="false" fast="false">
        <listOfReactants>
          <speciesReference species="mw925b938a_fe73_4664_ba6f_e72e57780891"/>
        </listOfReactants>
        <listOfProducts>
          <speciesReference species="mwa8f2e7b2_0927_4ab4_a817_dddc43bb4fa3"/>
          <speciesReference species="mwf430a579_ecbf_48ba_80c2_06e455808f2a"/>
          <speciesReference species="mwe57c3282_5935_405c_8c0b_7fadb7a5de17"/>
        </listOfProducts>
        <kineticLaw>
          <math xmlns="http://www.w3.org/1998/Math/MathML">
            <apply>
              <times/>
              <ci> mw736e4a7b_4a25_4d32_b96b_b088e3bd41e7 </ci>
              <ci> mw925b938a_fe73_4664_ba6f_e72e57780891 </ci>
            </apply>
          </math>
          <listOfParameters>
            <parameter id="mw736e4a7b_4a25_4d32_b96b_b088e3bd41e7" name="k30" value="2.661"/>
          </listOfParameters>
        </kineticLaw>
      </reaction>
      <reaction id="mw35f71989_f89b_4440_b1a4_ebc7b4cc18b2" name="r31" fast="false">
        <listOfReactants>
          <speciesReference species="mwd9462e5b_a272_4b66_ab66_fde9266b1a43"/>
          <speciesReference species="mw9dcaa655_a755_426e_a3fa_1ad7c3c45575"/>
        </listOfReactants>
        <listOfProducts>
          <speciesReference species="mwf8cc7834_bf4f_4ccd_8235_d0890badf0f6"/>
        </listOfProducts>
        <kineticLaw>
          <math xmlns="http://www.w3.org/1998/Math/MathML">
            <apply>
              <minus/>
              <apply>
                <times/>
                <ci> mw084cd67b_f328_48a7_8e16_1d6256c8c137 </ci>
                <ci> mwd9462e5b_a272_4b66_ab66_fde9266b1a43 </ci>
                <ci> mw9dcaa655_a755_426e_a3fa_1ad7c3c45575 </ci>
              </apply>
              <apply>
                <times/>
                <ci> mw43f177dc_f522_4dd1_b8e5_21b2b8fdfdba </ci>
                <ci> mwf8cc7834_bf4f_4ccd_8235_d0890badf0f6 </ci>
              </apply>
            </apply>
          </math>
          <listOfParameters>
            <parameter id="mw084cd67b_f328_48a7_8e16_1d6256c8c137" name="k31" value="10"/>
            <parameter id="mw43f177dc_f522_4dd1_b8e5_21b2b8fdfdba" name="kr31" value="0.06"/>
          </listOfParameters>
        </kineticLaw>
      </reaction>
      <reaction id="mwd0d92dd4_81b7_4385_bfd7_5de82e193ecd" name="r32" fast="false">
        <listOfReactants>
          <speciesReference species="mwbfcf6773_1915_432c_b1d2_1f246094cc74"/>
          <speciesReference species="mw1093b3af_1864_4ba3_a541_6009a9921282"/>
        </listOfReactants>
        <listOfProducts>
          <speciesReference species="mwf8cc7834_bf4f_4ccd_8235_d0890badf0f6"/>
        </listOfProducts>
        <kineticLaw>
          <math xmlns="http://www.w3.org/1998/Math/MathML">
            <apply>
              <minus/>
              <apply>
                <times/>
                <ci> mwfa6a58ab_0ca5_4c05_92b0_870593ac135d </ci>
                <ci> mwbfcf6773_1915_432c_b1d2_1f246094cc74 </ci>
                <ci> mw1093b3af_1864_4ba3_a541_6009a9921282 </ci>
              </apply>
              <apply>
                <times/>
                <ci> mwb9547c37_09b7_4258_95ab_8039d4088298 </ci>
                <ci> mwf8cc7834_bf4f_4ccd_8235_d0890badf0f6 </ci>
              </apply>
            </apply>
          </math>
          <listOfParameters>
            <parameter id="mwfa6a58ab_0ca5_4c05_92b0_870593ac135d" name="k32" value="2.734"/>
            <parameter id="mwb9547c37_09b7_4258_95ab_8039d4088298" name="kr32" value="0.025"/>
          </listOfParameters>
        </kineticLaw>
      </reaction>
      <reaction id="mwbb77e3d6_6065_4344_9361_e30c03514f4e" name="r35" fast="false">
        <listOfReactants>
          <speciesReference species="mwfbda4e09_0cbb_49bc_ae69_f88b7a79ed21"/>
          <speciesReference species="mw8f5a7b5c_ca4c_4a4c_85b1_e5d640c426bf"/>
        </listOfReactants>
        <listOfProducts>
          <speciesReference species="mwf40d6176_abfc_4a30_886f_83a19fcffc48"/>
        </listOfProducts>
        <kineticLaw>
          <math xmlns="http://www.w3.org/1998/Math/MathML">
            <apply>
              <minus/>
              <apply>
                <times/>
                <ci> mw7e09242b_bd80_4af0_90c8_e0cddace89fe </ci>
                <ci> mwfbda4e09_0cbb_49bc_ae69_f88b7a79ed21 </ci>
                <ci> mw8f5a7b5c_ca4c_4a4c_85b1_e5d640c426bf </ci>
              </apply>
              <apply>
                <times/>
                <ci> mw2dfc8a19_1792_4e12_af38_8bfbda31a577 </ci>
                <ci> mwf40d6176_abfc_4a30_886f_83a19fcffc48 </ci>
              </apply>
            </apply>
          </math>
          <listOfParameters>
            <parameter id="mw7e09242b_bd80_4af0_90c8_e0cddace89fe" name="k35" value="202.9"/>
            <parameter id="mw2dfc8a19_1792_4e12_af38_8bfbda31a577" name="kr35" value="0.18"/>
          </listOfParameters>
        </kineticLaw>
      </reaction>
      <reaction id="mw921ee820_1dbb_4b5f_866c_87da620d8f89" name="r39" reversible="false" fast="false">
        <listOfReactants>
          <speciesReference species="mwa54a9c38_c98b_45e5_8432_4119fb777e44"/>
        </listOfReactants>
        <listOfProducts>
          <speciesReference species="mw8f5a7b5c_ca4c_4a4c_85b1_e5d640c426bf"/>
        </listOfProducts>
        <kineticLaw>
          <math xmlns="http://www.w3.org/1998/Math/MathML">
            <apply>
              <times/>
              <ci> mw553c0b3c_af7f_4309_8c61_0f1e2c32347c </ci>
              <ci> mwa54a9c38_c98b_45e5_8432_4119fb777e44 </ci>
            </apply>
          </math>
          <listOfParameters>
            <parameter id="mw553c0b3c_af7f_4309_8c61_0f1e2c32347c" name="k39" value="0.000167"/>
          </listOfParameters>
        </kineticLaw>
      </reaction>
      <reaction id="mw0bcfad86_59b9_42ff_bcb7_fbb44845049d" name="r36" reversible="false" fast="false">
        <listOfReactants>
          <speciesReference species="mwf40d6176_abfc_4a30_886f_83a19fcffc48"/>
        </listOfReactants>
        <listOfProducts>
          <speciesReference species="mwfbda4e09_0cbb_49bc_ae69_f88b7a79ed21"/>
          <speciesReference species="mwa54a9c38_c98b_45e5_8432_4119fb777e44"/>
        </listOfProducts>
        <kineticLaw>
          <math xmlns="http://www.w3.org/1998/Math/MathML">
            <apply>
              <times/>
              <ci> mwfc146e94_8070_4727_8416_fb55829068cb </ci>
              <ci> mwf40d6176_abfc_4a30_886f_83a19fcffc48 </ci>
            </apply>
          </math>
          <listOfParameters>
            <parameter id="mwfc146e94_8070_4727_8416_fb55829068cb" name="k36" value="0.1434"/>
          </listOfParameters>
        </kineticLaw>
      </reaction>
      <reaction id="mwe9b50ac7_dac3_4eba_b1db_b3fd392d8fb7" name="r38" reversible="false" fast="false">
        <listOfReactants>
          <speciesReference species="mw28464aad_8013_4a23_ae09_a406954859a6"/>
        </listOfReactants>
        <listOfProducts>
          <speciesReference species="mwf8cc7834_bf4f_4ccd_8235_d0890badf0f6"/>
          <speciesReference species="mwa54a9c38_c98b_45e5_8432_4119fb777e44"/>
        </listOfProducts>
        <kineticLaw>
          <math xmlns="http://www.w3.org/1998/Math/MathML">
            <apply>
              <times/>
              <ci> mw26688d02_8ab9_4123_89c4_022b981cb72c </ci>
              <ci> mw28464aad_8013_4a23_ae09_a406954859a6 </ci>
            </apply>
          </math>
          <listOfParameters>
            <parameter id="mw26688d02_8ab9_4123_89c4_022b981cb72c" name="k38" value="0.1434"/>
          </listOfParameters>
        </kineticLaw>
      </reaction>
      <reaction id="mw934c3638_603e_4ff0_a763_68f9405fa01f" name="r37" fast="false">
        <listOfReactants>
          <speciesReference species="mwf8cc7834_bf4f_4ccd_8235_d0890badf0f6"/>
          <speciesReference species="mw8f5a7b5c_ca4c_4a4c_85b1_e5d640c426bf"/>
        </listOfReactants>
        <listOfProducts>
          <speciesReference species="mw28464aad_8013_4a23_ae09_a406954859a6"/>
        </listOfProducts>
        <kineticLaw>
          <math xmlns="http://www.w3.org/1998/Math/MathML">
            <apply>
              <minus/>
              <apply>
                <times/>
                <ci> mw5639395a_a5cd_46dd_81b8_30fe72400a2e </ci>
                <ci> mwf8cc7834_bf4f_4ccd_8235_d0890badf0f6 </ci>
                <ci> mw8f5a7b5c_ca4c_4a4c_85b1_e5d640c426bf </ci>
              </apply>
              <apply>
                <times/>
                <ci> mw9cc637fe_d9ca_47d2_a4dc_66009d458094 </ci>
                <ci> mw28464aad_8013_4a23_ae09_a406954859a6 </ci>
              </apply>
            </apply>
          </math>
          <listOfParameters>
            <parameter id="mw5639395a_a5cd_46dd_81b8_30fe72400a2e" name="k37" value="202.9"/>
            <parameter id="mw9cc637fe_d9ca_47d2_a4dc_66009d458094" name="kr37" value="0.18"/>
          </listOfParameters>
        </kineticLaw>
      </reaction>
      <reaction id="mw3c617363_649b_4460_a694_36f7a3127a62" name="r40" fast="false">
        <listOfReactants>
          <speciesReference species="mwa54a9c38_c98b_45e5_8432_4119fb777e44"/>
          <speciesReference species="mw7cff9a0e_094d_498e_bf7f_7b162c61d63a"/>
        </listOfReactants>
        <listOfProducts>
          <speciesReference species="mwdf82303e_323f_4c51_a858_56a59233cd98"/>
        </listOfProducts>
        <kineticLaw>
          <math xmlns="http://www.w3.org/1998/Math/MathML">
            <apply>
              <minus/>
              <apply>
                <times/>
                <ci> mw19173345_925d_427b_8658_add0978e5931 </ci>
                <ci> mwa54a9c38_c98b_45e5_8432_4119fb777e44 </ci>
                <ci> mw7cff9a0e_094d_498e_bf7f_7b162c61d63a </ci>
              </apply>
              <apply>
                <times/>
                <ci> mw9f6790d7_19ce_41d9_b4de_a1658c047501 </ci>
                <ci> mwdf82303e_323f_4c51_a858_56a59233cd98 </ci>
              </apply>
            </apply>
          </math>
          <listOfParameters>
            <parameter id="mw19173345_925d_427b_8658_add0978e5931" name="k40" value="2.854"/>
            <parameter id="mw9f6790d7_19ce_41d9_b4de_a1658c047501" name="kr40" value="0.96"/>
          </listOfParameters>
        </kineticLaw>
      </reaction>
      <reaction id="mwf31259aa_32b7_4104_be70_045297b9a512" name="r41" reversible="false" fast="false">
        <listOfReactants>
          <speciesReference species="mwdf82303e_323f_4c51_a858_56a59233cd98"/>
        </listOfReactants>
        <listOfProducts>
          <speciesReference species="mw8f5a7b5c_ca4c_4a4c_85b1_e5d640c426bf"/>
          <speciesReference species="mw7cff9a0e_094d_498e_bf7f_7b162c61d63a"/>
        </listOfProducts>
        <kineticLaw>
          <math xmlns="http://www.w3.org/1998/Math/MathML">
            <apply>
              <times/>
              <ci> mw23e16d40_acbb_4658_a336_be5d0b0dd86a </ci>
              <ci> mwdf82303e_323f_4c51_a858_56a59233cd98 </ci>
            </apply>
          </math>
          <listOfParameters>
            <parameter id="mw23e16d40_acbb_4658_a336_be5d0b0dd86a" name="k41" value="7.76"/>
          </listOfParameters>
        </kineticLaw>
      </reaction>
      <reaction id="mw0a51fbf0_409b_4b45_b4ac_0220af4c4e3c" name="r42" fast="false">
        <listOfReactants>
          <speciesReference species="mwbfcf6773_1915_432c_b1d2_1f246094cc74"/>
          <speciesReference species="mw7cff9a0e_094d_498e_bf7f_7b162c61d63a"/>
        </listOfReactants>
        <listOfProducts>
          <speciesReference species="mwd39388fd_4f85_4d1c_b2a3_37857c595a2d"/>
        </listOfProducts>
        <kineticLaw>
          <math xmlns="http://www.w3.org/1998/Math/MathML">
            <apply>
              <minus/>
              <apply>
                <times/>
                <ci> mw10c97b8e_72aa_4f56_b3b9_c94baad7e213 </ci>
                <ci> mwbfcf6773_1915_432c_b1d2_1f246094cc74 </ci>
                <ci> mw7cff9a0e_094d_498e_bf7f_7b162c61d63a </ci>
              </apply>
              <apply>
                <times/>
                <ci> mw0b6eb5f7_b133_4b3d_bf15_9fd6c2e9332d </ci>
                <ci> mwd39388fd_4f85_4d1c_b2a3_37857c595a2d </ci>
              </apply>
            </apply>
          </math>
          <listOfParameters>
            <parameter id="mw10c97b8e_72aa_4f56_b3b9_c94baad7e213" name="k42" value="0.1"/>
            <parameter id="mw0b6eb5f7_b133_4b3d_bf15_9fd6c2e9332d" name="kr42" value="0.01"/>
          </listOfParameters>
        </kineticLaw>
      </reaction>
      <reaction id="mw33baddbd_a23f_45bb_b126_0ba60bbf6c53" name="r43" fast="false">
        <listOfReactants>
          <speciesReference species="mwd39388fd_4f85_4d1c_b2a3_37857c595a2d"/>
          <speciesReference species="mwa54a9c38_c98b_45e5_8432_4119fb777e44"/>
        </listOfReactants>
        <listOfProducts>
          <speciesReference species="mwd7bf31ba_b05c_4c45_bb2f_6a2468a2a507"/>
        </listOfProducts>
        <kineticLaw>
          <math xmlns="http://www.w3.org/1998/Math/MathML">
            <apply>
              <minus/>
              <apply>
                <times/>
                <ci> mwe483687f_b591_4c42_9abc_7ea9f47470bf </ci>
                <ci> mwd39388fd_4f85_4d1c_b2a3_37857c595a2d </ci>
                <ci> mwa54a9c38_c98b_45e5_8432_4119fb777e44 </ci>
              </apply>
              <apply>
                <times/>
                <ci> mwcf964aba_9db6_46c5_b687_beafc5d89169 </ci>
                <ci> mwd7bf31ba_b05c_4c45_bb2f_6a2468a2a507 </ci>
              </apply>
            </apply>
          </math>
          <listOfParameters>
            <parameter id="mwe483687f_b591_4c42_9abc_7ea9f47470bf" name="k43" value="2.845"/>
            <parameter id="mwcf964aba_9db6_46c5_b687_beafc5d89169" name="kr43" value="0.96"/>
          </listOfParameters>
        </kineticLaw>
      </reaction>
      <reaction id="mw652570eb_c9d3_499b_b877_61d360b10980" name="r44" reversible="false" fast="false">
        <listOfReactants>
          <speciesReference species="mwd7bf31ba_b05c_4c45_bb2f_6a2468a2a507"/>
        </listOfReactants>
        <listOfProducts>
          <speciesReference species="mwd39388fd_4f85_4d1c_b2a3_37857c595a2d"/>
          <speciesReference species="mw8f5a7b5c_ca4c_4a4c_85b1_e5d640c426bf"/>
        </listOfProducts>
        <kineticLaw>
          <math xmlns="http://www.w3.org/1998/Math/MathML">
            <apply>
              <times/>
              <ci> mwb881f20a_cf8a_493a_aa84_59ee90f26dd9 </ci>
              <ci> mwd7bf31ba_b05c_4c45_bb2f_6a2468a2a507 </ci>
            </apply>
          </math>
          <listOfParameters>
            <parameter id="mwb881f20a_cf8a_493a_aa84_59ee90f26dd9" name="k44" value="7.76"/>
          </listOfParameters>
        </kineticLaw>
      </reaction>
      <reaction id="mwc5aae1f8_52e4_4bcd_b044_3768f90b7b19" name="r45" fast="false">
        <listOfReactants>
          <speciesReference species="mwd39388fd_4f85_4d1c_b2a3_37857c595a2d"/>
          <speciesReference species="mwe57c3282_5935_405c_8c0b_7fadb7a5de17"/>
        </listOfReactants>
        <listOfProducts>
          <speciesReference species="mwbf5cb039_b830_4282_aa22_a3dda6272ec1"/>
        </listOfProducts>
        <kineticLaw>
          <math xmlns="http://www.w3.org/1998/Math/MathML">
            <apply>
              <minus/>
              <apply>
                <times/>
                <ci> mwb4c6ed27_c7ec_438f_bafd_4a09a9f356f1 </ci>
                <ci> mwd39388fd_4f85_4d1c_b2a3_37857c595a2d </ci>
                <ci> mwe57c3282_5935_405c_8c0b_7fadb7a5de17 </ci>
              </apply>
              <apply>
                <times/>
                <ci> mwba77a9ba_078d_4ec6_a8b8_d7042a2cefe7 </ci>
                <ci> mwbf5cb039_b830_4282_aa22_a3dda6272ec1 </ci>
              </apply>
            </apply>
          </math>
          <listOfParameters>
            <parameter id="mwb4c6ed27_c7ec_438f_bafd_4a09a9f356f1" name="k45" value="3.114"/>
            <parameter id="mwba77a9ba_078d_4ec6_a8b8_d7042a2cefe7" name="kr45" value="0.2"/>
          </listOfParameters>
        </kineticLaw>
      </reaction>
      <reaction id="mw642ac312_2ee7_4e66_8f3e_e2da2bb6412a" name="r46" reversible="false" fast="false">
        <listOfReactants>
          <speciesReference species="mwbf5cb039_b830_4282_aa22_a3dda6272ec1"/>
        </listOfReactants>
        <listOfProducts>
          <speciesReference species="mwa8f2e7b2_0927_4ab4_a817_dddc43bb4fa3"/>
          <speciesReference species="mw7cff9a0e_094d_498e_bf7f_7b162c61d63a"/>
          <speciesReference species="mwe57c3282_5935_405c_8c0b_7fadb7a5de17"/>
        </listOfProducts>
        <kineticLaw>
          <math xmlns="http://www.w3.org/1998/Math/MathML">
            <apply>
              <times/>
              <ci> mwe1743f7b_ca2c_47d4_91d7_aed2748d98c5 </ci>
              <ci> mwbf5cb039_b830_4282_aa22_a3dda6272ec1 </ci>
            </apply>
          </math>
          <listOfParameters>
            <parameter id="mwe1743f7b_ca2c_47d4_91d7_aed2748d98c5" name="k46" value="2.661"/>
          </listOfParameters>
        </kineticLaw>
      </reaction>
      <reaction id="mw584a64d0_560a_4297_9882_80cb4eff73f3" name="r47" fast="false">
        <listOfReactants>
          <speciesReference species="mw66ac98c4_7e7b_4071_954d_43eb17584220"/>
          <speciesReference species="mwa54a9c38_c98b_45e5_8432_4119fb777e44"/>
        </listOfReactants>
        <listOfProducts>
          <speciesReference species="mw83de7813_4941_45a6_a320_a551165bf22a"/>
        </listOfProducts>
        <kineticLaw>
          <math xmlns="http://www.w3.org/1998/Math/MathML">
            <apply>
              <minus/>
              <apply>
                <times/>
                <ci> mw9f1dbbe6_8aa3_4180_bcea_04343649d7ba </ci>
                <ci> mw66ac98c4_7e7b_4071_954d_43eb17584220 </ci>
                <ci> mwa54a9c38_c98b_45e5_8432_4119fb777e44 </ci>
              </apply>
              <apply>
                <times/>
                <ci> mwdf20ff60_f0b7_4c2a_b393_586ec1337e67 </ci>
                <ci> mw83de7813_4941_45a6_a320_a551165bf22a </ci>
              </apply>
            </apply>
          </math>
          <listOfParameters>
            <parameter id="mw9f1dbbe6_8aa3_4180_bcea_04343649d7ba" name="k47" value="1.75"/>
            <parameter id="mwdf20ff60_f0b7_4c2a_b393_586ec1337e67" name="kr47" value="0.05"/>
          </listOfParameters>
        </kineticLaw>
      </reaction>
      <reaction id="mw42c97708_4f85_45a8_9141_d0ae529409ca" name="r48" reversible="false" fast="false">
        <listOfReactants>
          <speciesReference species="mw83de7813_4941_45a6_a320_a551165bf22a"/>
        </listOfReactants>
        <listOfProducts>
          <speciesReference species="mwaff92910_ed3d_40b9_a29c_e4866167e828"/>
          <speciesReference species="mwa54a9c38_c98b_45e5_8432_4119fb777e44"/>
        </listOfProducts>
        <kineticLaw>
          <math xmlns="http://www.w3.org/1998/Math/MathML">
            <apply>
              <times/>
              <ci> mw91f2ca92_9556_4fb8_ae12_0b72f3e3f261 </ci>
              <ci> mw83de7813_4941_45a6_a320_a551165bf22a </ci>
            </apply>
          </math>
          <listOfParameters>
            <parameter id="mw91f2ca92_9556_4fb8_ae12_0b72f3e3f261" name="k48" value="0.7624"/>
          </listOfParameters>
        </kineticLaw>
      </reaction>
      <reaction id="mwaa65a34e_fabf_4d6d_ae0b_f1d08b068f33" name="r49" fast="false">
        <listOfReactants>
          <speciesReference species="mwaff92910_ed3d_40b9_a29c_e4866167e828"/>
          <speciesReference species="mw0834731b_0477_4217_a53b_30cef851191b"/>
        </listOfReactants>
        <listOfProducts>
          <speciesReference species="mw4628f984_eb87_4922_9760_4975095ce6eb"/>
        </listOfProducts>
        <kineticLaw>
          <math xmlns="http://www.w3.org/1998/Math/MathML">
            <apply>
              <minus/>
              <apply>
                <times/>
                <ci> mw77c60377_28ae_4aad_b911_5768fc8b824f </ci>
                <ci> mwaff92910_ed3d_40b9_a29c_e4866167e828 </ci>
                <ci> mw0834731b_0477_4217_a53b_30cef851191b </ci>
              </apply>
              <apply>
                <times/>
                <ci> mw2eed2db0_ba78_435b_b2c8_ee91efdba1b4 </ci>
                <ci> mw4628f984_eb87_4922_9760_4975095ce6eb </ci>
              </apply>
            </apply>
          </math>
          <listOfParameters>
            <parameter id="mw77c60377_28ae_4aad_b911_5768fc8b824f" name="k49" value="4"/>
            <parameter id="mw2eed2db0_ba78_435b_b2c8_ee91efdba1b4" name="kr49" value="0.01833"/>
          </listOfParameters>
        </kineticLaw>
      </reaction>
      <reaction id="mw1bd186cf_4762_480a_b70d_d7a775462398" name="r50" reversible="false" fast="false">
        <listOfReactants>
          <speciesReference species="mw4628f984_eb87_4922_9760_4975095ce6eb"/>
        </listOfReactants>
        <listOfProducts>
          <speciesReference species="mwaff92910_ed3d_40b9_a29c_e4866167e828"/>
          <speciesReference species="mw9b25f809_18a1_4c14_8f4b_cf18e6d93c28"/>
        </listOfProducts>
        <kineticLaw>
          <math xmlns="http://www.w3.org/1998/Math/MathML">
            <apply>
              <times/>
              <ci> mw7e974605_8d9c_4250_8f69_072aab1f24f7 </ci>
              <ci> mw4628f984_eb87_4922_9760_4975095ce6eb </ci>
            </apply>
          </math>
          <listOfParameters>
            <parameter id="mw7e974605_8d9c_4250_8f69_072aab1f24f7" name="k50" value="3.5"/>
          </listOfParameters>
        </kineticLaw>
      </reaction>
      <reaction id="mwf5573ddf_ad7f_478a_a784_557a9cddaaf2" name="r51" fast="false">
        <listOfReactants>
          <speciesReference species="mwaff92910_ed3d_40b9_a29c_e4866167e828"/>
          <speciesReference species="mw9b25f809_18a1_4c14_8f4b_cf18e6d93c28"/>
        </listOfReactants>
        <listOfProducts>
          <speciesReference species="mw12ba4000_d452_420c_be63_96d2848aca32"/>
        </listOfProducts>
        <kineticLaw>
          <math xmlns="http://www.w3.org/1998/Math/MathML">
            <apply>
              <minus/>
              <apply>
                <times/>
                <ci> mw11cdaca9_941c_4a59_ba2a_3bfeafb65aeb </ci>
                <ci> mwaff92910_ed3d_40b9_a29c_e4866167e828 </ci>
                <ci> mw9b25f809_18a1_4c14_8f4b_cf18e6d93c28 </ci>
              </apply>
              <apply>
                <times/>
                <ci> mw58c37b3e_91e7_445e_846e_77cd0b2320af </ci>
                <ci> mw12ba4000_d452_420c_be63_96d2848aca32 </ci>
              </apply>
            </apply>
          </math>
          <listOfParameters>
            <parameter id="mw11cdaca9_941c_4a59_ba2a_3bfeafb65aeb" name="k51" value="4"/>
            <parameter id="mw58c37b3e_91e7_445e_846e_77cd0b2320af" name="kr51" value="0.01833"/>
          </listOfParameters>
        </kineticLaw>
      </reaction>
      <reaction id="mwb49058ff_2997_4187_abe7_4dce4ccf6ff4" name="r52" reversible="false" fast="false">
        <listOfReactants>
          <speciesReference species="mw12ba4000_d452_420c_be63_96d2848aca32"/>
        </listOfReactants>
        <listOfProducts>
          <speciesReference species="mwaff92910_ed3d_40b9_a29c_e4866167e828"/>
          <speciesReference species="mwf816df4c_4593_4d23_990f_0d7c15ddde5d"/>
        </listOfProducts>
        <kineticLaw>
          <math xmlns="http://www.w3.org/1998/Math/MathML">
            <apply>
              <times/>
              <ci> mw432640ec_11b9_484d_ba26_415538ab9a10 </ci>
              <ci> mw12ba4000_d452_420c_be63_96d2848aca32 </ci>
            </apply>
          </math>
          <listOfParameters>
            <parameter id="mw432640ec_11b9_484d_ba26_415538ab9a10" name="k52" value="2.9"/>
          </listOfParameters>
        </kineticLaw>
      </reaction>
      <reaction id="mw8301b154_9463_4516_b4c5_c8f8b68691fe" name="r53" fast="false">
        <listOfReactants>
          <speciesReference species="mwf816df4c_4593_4d23_990f_0d7c15ddde5d"/>
          <speciesReference species="mw7e23b961_186b_47a0_a8b5_5e9957766792"/>
        </listOfReactants>
        <listOfProducts>
          <speciesReference species="mwcedf8ecd_67bd_4b91_aa04_d58782dec2a4"/>
        </listOfProducts>
        <kineticLaw>
          <math xmlns="http://www.w3.org/1998/Math/MathML">
            <apply>
              <minus/>
              <apply>
                <times/>
                <ci> mw11bb74b8_d908_46f0_ac4d_06e8dd1aa5ae </ci>
                <ci> mwf816df4c_4593_4d23_990f_0d7c15ddde5d </ci>
                <ci> mw7e23b961_186b_47a0_a8b5_5e9957766792 </ci>
              </apply>
              <apply>
                <times/>
                <ci> mwb44117f5_20b2_495e_adf3_3467cd119fd6 </ci>
                <ci> mwcedf8ecd_67bd_4b91_aa04_d58782dec2a4 </ci>
              </apply>
            </apply>
          </math>
          <listOfParameters>
            <parameter id="mw11bb74b8_d908_46f0_ac4d_06e8dd1aa5ae" name="k53" value="3"/>
            <parameter id="mwb44117f5_20b2_495e_adf3_3467cd119fd6" name="kr53" value="0.033"/>
          </listOfParameters>
        </kineticLaw>
      </reaction>
      <reaction id="mwf95f743d_6108_49fe_8ffd_bdcc1a9f9a8d" name="r54" reversible="false" fast="false">
        <listOfReactants>
          <speciesReference species="mwcedf8ecd_67bd_4b91_aa04_d58782dec2a4"/>
        </listOfReactants>
        <listOfProducts>
          <speciesReference species="mwf816df4c_4593_4d23_990f_0d7c15ddde5d"/>
          <speciesReference species="mwcc894c94_0ddf_42cc_913e_cdcc4d471d94"/>
        </listOfProducts>
        <kineticLaw>
          <math xmlns="http://www.w3.org/1998/Math/MathML">
            <apply>
              <times/>
              <ci> mwa4c71b8d_fb74_465b_b76e_cec4e4c95484 </ci>
              <ci> mwcedf8ecd_67bd_4b91_aa04_d58782dec2a4 </ci>
            </apply>
          </math>
          <listOfParameters>
            <parameter id="mwa4c71b8d_fb74_465b_b76e_cec4e4c95484" name="k54" value="16"/>
          </listOfParameters>
        </kineticLaw>
      </reaction>
      <reaction id="mw51d9d6b8_f0c0_4763_9d11_9be61b5cf5c9" name="r55" fast="false">
        <listOfReactants>
          <speciesReference species="mwf816df4c_4593_4d23_990f_0d7c15ddde5d"/>
          <speciesReference species="mwcc894c94_0ddf_42cc_913e_cdcc4d471d94"/>
        </listOfReactants>
        <listOfProducts>
          <speciesReference species="mw6cb74b27_ffef_49bb_8ffb_622d552caa9e"/>
        </listOfProducts>
        <kineticLaw>
          <math xmlns="http://www.w3.org/1998/Math/MathML">
            <apply>
              <minus/>
              <apply>
                <times/>
                <ci> mwc40b3165_cc16_4f78_86b5_e34f2731dcbb </ci>
                <ci> mwf816df4c_4593_4d23_990f_0d7c15ddde5d </ci>
                <ci> mwcc894c94_0ddf_42cc_913e_cdcc4d471d94 </ci>
              </apply>
              <apply>
                <times/>
                <ci> mw8bff2fe0_b582_4020_8f05_83f14451b1c0 </ci>
                <ci> mw6cb74b27_ffef_49bb_8ffb_622d552caa9e </ci>
              </apply>
            </apply>
          </math>
          <listOfParameters>
            <parameter id="mwc40b3165_cc16_4f78_86b5_e34f2731dcbb" name="k55" value="3"/>
            <parameter id="mw8bff2fe0_b582_4020_8f05_83f14451b1c0" name="kr55" value="0.033"/>
          </listOfParameters>
        </kineticLaw>
      </reaction>
      <reaction id="mw6fd24d16_f57d_46c6_82f5_3f00759fa16b" name="r56" reversible="false" fast="false">
        <listOfReactants>
          <speciesReference species="mw6cb74b27_ffef_49bb_8ffb_622d552caa9e"/>
        </listOfReactants>
        <listOfProducts>
          <speciesReference species="mwf816df4c_4593_4d23_990f_0d7c15ddde5d"/>
          <speciesReference species="mwd784228d_0cb5_468a_ac70_02d8f04b3d9c"/>
        </listOfProducts>
        <kineticLaw>
          <math xmlns="http://www.w3.org/1998/Math/MathML">
            <apply>
              <times/>
              <ci> mw3d07dc22_f821_49a5_9712_820ba9592353 </ci>
              <ci> mw6cb74b27_ffef_49bb_8ffb_622d552caa9e </ci>
            </apply>
          </math>
          <listOfParameters>
            <parameter id="mw3d07dc22_f821_49a5_9712_820ba9592353" name="k56" value="5.7"/>
          </listOfParameters>
        </kineticLaw>
      </reaction>
      <reaction id="mw9c208e18_c70d_4231_af0b_ad17cd0bba2d" name="r57" fast="false">
        <listOfReactants>
          <speciesReference species="mwaff92910_ed3d_40b9_a29c_e4866167e828"/>
          <speciesReference species="mwbaaeb210_4806_4076_9d60_219f4ed945b6"/>
        </listOfReactants>
        <listOfProducts>
          <speciesReference species="mw19a33ad5_5ba4_46c7_84eb_c1287f02bcd5"/>
        </listOfProducts>
        <kineticLaw>
          <math xmlns="http://www.w3.org/1998/Math/MathML">
            <apply>
              <minus/>
              <apply>
                <times/>
                <ci> mwa8f70790_9f44_4548_988e_49d13016d2f1 </ci>
                <ci> mwaff92910_ed3d_40b9_a29c_e4866167e828 </ci>
                <ci> mwbaaeb210_4806_4076_9d60_219f4ed945b6 </ci>
              </apply>
              <apply>
                <times/>
                <ci> mwaad540b6_783e_4576_8862_ad522fd897db </ci>
                <ci> mw19a33ad5_5ba4_46c7_84eb_c1287f02bcd5 </ci>
              </apply>
            </apply>
          </math>
          <listOfParameters>
            <parameter id="mwa8f70790_9f44_4548_988e_49d13016d2f1" name="k57" value="71.7"/>
            <parameter id="mwaad540b6_783e_4576_8862_ad522fd897db" name="kr57" value="0.2"/>
          </listOfParameters>
        </kineticLaw>
      </reaction>
      <reaction id="mw87711dc1_43d7_40fc_b9e9_a24e2f92419d" name="r58" reversible="false" fast="false">
        <listOfReactants>
          <speciesReference species="mw19a33ad5_5ba4_46c7_84eb_c1287f02bcd5"/>
        </listOfReactants>
        <listOfProducts>
          <speciesReference species="mw66ac98c4_7e7b_4071_954d_43eb17584220"/>
          <speciesReference species="mwbaaeb210_4806_4076_9d60_219f4ed945b6"/>
        </listOfProducts>
        <kineticLaw>
          <math xmlns="http://www.w3.org/1998/Math/MathML">
            <apply>
              <times/>
              <ci> mwfbc395b5_05b8_4e27_9696_c3ba52edaf74 </ci>
              <ci> mw19a33ad5_5ba4_46c7_84eb_c1287f02bcd5 </ci>
            </apply>
          </math>
          <listOfParameters>
            <parameter id="mwfbc395b5_05b8_4e27_9696_c3ba52edaf74" name="k58" value="1"/>
          </listOfParameters>
        </kineticLaw>
      </reaction>
      <reaction id="mw4b445876_bdce_42d0_867b_fd3c74128a6b" name="r59" fast="false">
        <listOfReactants>
          <speciesReference species="mwf816df4c_4593_4d23_990f_0d7c15ddde5d"/>
          <speciesReference species="mwf9e2a044_7774_400b_a74e_a111b4a21f30"/>
        </listOfReactants>
        <listOfProducts>
          <speciesReference species="mwcb572fe2_c3ac_40e7_8141_da7d55fce18a"/>
        </listOfProducts>
        <kineticLaw>
          <math xmlns="http://www.w3.org/1998/Math/MathML">
            <apply>
              <minus/>
              <apply>
                <times/>
                <ci> mwc489f472_68ce_44e7_aad1_f8d2f6dda4ff </ci>
                <ci> mwf816df4c_4593_4d23_990f_0d7c15ddde5d </ci>
                <ci> mwf9e2a044_7774_400b_a74e_a111b4a21f30 </ci>
              </apply>
              <apply>
                <times/>
                <ci> mw56f1bdc0_66fd_47c0_806a_beeaf123e2f2 </ci>
                <ci> mwcb572fe2_c3ac_40e7_8141_da7d55fce18a </ci>
              </apply>
            </apply>
          </math>
          <listOfParameters>
            <parameter id="mwc489f472_68ce_44e7_aad1_f8d2f6dda4ff" name="k59" value="14.3"/>
            <parameter id="mw56f1bdc0_66fd_47c0_806a_beeaf123e2f2" name="kr59" value="0.8"/>
          </listOfParameters>
        </kineticLaw>
      </reaction>
      <reaction id="mw40950d59_1012_4361_8418_73e25758e367" name="r60" reversible="false" fast="false">
        <listOfReactants>
          <speciesReference species="mwcb572fe2_c3ac_40e7_8141_da7d55fce18a"/>
        </listOfReactants>
        <listOfProducts>
          <speciesReference species="mw9b25f809_18a1_4c14_8f4b_cf18e6d93c28"/>
          <speciesReference species="mwf9e2a044_7774_400b_a74e_a111b4a21f30"/>
        </listOfProducts>
        <kineticLaw>
          <math xmlns="http://www.w3.org/1998/Math/MathML">
            <apply>
              <times/>
              <ci> mwa17c895f_29d8_4977_a99f_cf9bf6216785 </ci>
              <ci> mwcb572fe2_c3ac_40e7_8141_da7d55fce18a </ci>
            </apply>
          </math>
          <listOfParameters>
            <parameter id="mwa17c895f_29d8_4977_a99f_cf9bf6216785" name="k60" value="0.058"/>
          </listOfParameters>
        </kineticLaw>
      </reaction>
      <reaction id="mwbfa79c95_487d_4c6f_b437_9e579451a419" name="r61" fast="false">
        <listOfReactants>
          <speciesReference species="mw9b25f809_18a1_4c14_8f4b_cf18e6d93c28"/>
          <speciesReference species="mwf9e2a044_7774_400b_a74e_a111b4a21f30"/>
        </listOfReactants>
        <listOfProducts>
          <speciesReference species="mwa0acc0ac_5fac_4a42_a3be_e36db44994b0"/>
        </listOfProducts>
        <kineticLaw>
          <math xmlns="http://www.w3.org/1998/Math/MathML">
            <apply>
              <minus/>
              <apply>
                <times/>
                <ci> mwafd23622_952d_44b3_a437_4aa12422add7 </ci>
                <ci> mw9b25f809_18a1_4c14_8f4b_cf18e6d93c28 </ci>
                <ci> mwf9e2a044_7774_400b_a74e_a111b4a21f30 </ci>
              </apply>
              <apply>
                <times/>
                <ci> mw9d9a7d08_b19a_44f1_a806_151597049345 </ci>
                <ci> mwa0acc0ac_5fac_4a42_a3be_e36db44994b0 </ci>
              </apply>
            </apply>
          </math>
          <listOfParameters>
            <parameter id="mwafd23622_952d_44b3_a437_4aa12422add7" name="k61" value="0.25"/>
            <parameter id="mw9d9a7d08_b19a_44f1_a806_151597049345" name="kr61" value="0.5"/>
          </listOfParameters>
        </kineticLaw>
      </reaction>
      <reaction id="mwa4b69c77_6226_46da_b78c_3e6027d0be41" name="r62" reversible="false" fast="false">
        <listOfReactants>
          <speciesReference species="mwa0acc0ac_5fac_4a42_a3be_e36db44994b0"/>
        </listOfReactants>
        <listOfProducts>
          <speciesReference species="mw0834731b_0477_4217_a53b_30cef851191b"/>
          <speciesReference species="mwf9e2a044_7774_400b_a74e_a111b4a21f30"/>
        </listOfProducts>
        <kineticLaw>
          <math xmlns="http://www.w3.org/1998/Math/MathML">
            <apply>
              <times/>
              <ci> mwac85fd83_4e73_43f1_9c42_01773349d50f </ci>
              <ci> mwa0acc0ac_5fac_4a42_a3be_e36db44994b0 </ci>
            </apply>
          </math>
          <listOfParameters>
            <parameter id="mwac85fd83_4e73_43f1_9c42_01773349d50f" name="k62" value="0.058"/>
          </listOfParameters>
        </kineticLaw>
      </reaction>
      <reaction id="mwf8bb22e2_5aa3_4c25_a022_a266b1856a48" name="r63" fast="false">
        <listOfReactants>
          <speciesReference species="mwd784228d_0cb5_468a_ac70_02d8f04b3d9c"/>
          <speciesReference species="mwd087f76b_65dc_47f1_ba21_c43774457686"/>
        </listOfReactants>
        <listOfProducts>
          <speciesReference species="mwa7e3103a_6394_472c_b0f4_8ed527f68604"/>
        </listOfProducts>
        <kineticLaw>
          <math xmlns="http://www.w3.org/1998/Math/MathML">
            <apply>
              <minus/>
              <apply>
                <times/>
                <ci> mwd23d026b_c5b7_4742_aab9_b9beb18ec9bc </ci>
                <ci> mwd784228d_0cb5_468a_ac70_02d8f04b3d9c </ci>
                <ci> mwd087f76b_65dc_47f1_ba21_c43774457686 </ci>
              </apply>
              <apply>
                <times/>
                <ci> mwf4c4d7a7_1498_4f6c_9d72_cd5cb012146c </ci>
                <ci> mwa7e3103a_6394_472c_b0f4_8ed527f68604 </ci>
              </apply>
            </apply>
          </math>
          <listOfParameters>
            <parameter id="mwd23d026b_c5b7_4742_aab9_b9beb18ec9bc" name="k63" value="7"/>
            <parameter id="mwf4c4d7a7_1498_4f6c_9d72_cd5cb012146c" name="kr63" value="0.6"/>
          </listOfParameters>
        </kineticLaw>
      </reaction>
      <reaction id="mw61305f93_7b2d_4a2d_8d16_f7be026d8671" name="r64" reversible="false" fast="false">
        <listOfReactants>
          <speciesReference species="mwa7e3103a_6394_472c_b0f4_8ed527f68604"/>
        </listOfReactants>
        <listOfProducts>
          <speciesReference species="mwcc894c94_0ddf_42cc_913e_cdcc4d471d94"/>
          <speciesReference species="mwd087f76b_65dc_47f1_ba21_c43774457686"/>
        </listOfProducts>
        <kineticLaw>
          <math xmlns="http://www.w3.org/1998/Math/MathML">
            <apply>
              <times/>
              <ci> mwe3e5abe4_9f92_43eb_92e4_cea771f5bf14 </ci>
              <ci> mwa7e3103a_6394_472c_b0f4_8ed527f68604 </ci>
            </apply>
          </math>
          <listOfParameters>
            <parameter id="mwe3e5abe4_9f92_43eb_92e4_cea771f5bf14" name="k64" value="0.27"/>
          </listOfParameters>
        </kineticLaw>
      </reaction>
      <reaction id="mwcc31b497_6c50_446c_bbc2_6c5739507252" name="r66" reversible="false" fast="false">
        <listOfReactants>
          <speciesReference species="mw35f5adaa_d1c0_433c_817d_76e317f4cb15"/>
        </listOfReactants>
        <listOfProducts>
          <speciesReference species="mw7e23b961_186b_47a0_a8b5_5e9957766792"/>
          <speciesReference species="mwd087f76b_65dc_47f1_ba21_c43774457686"/>
        </listOfProducts>
        <kineticLaw>
          <math xmlns="http://www.w3.org/1998/Math/MathML">
            <apply>
              <times/>
              <ci> mwa617804d_95cc_4197_a39b_264a2c66b5a3 </ci>
              <ci> mw35f5adaa_d1c0_433c_817d_76e317f4cb15 </ci>
            </apply>
          </math>
          <listOfParameters>
            <parameter id="mwa617804d_95cc_4197_a39b_264a2c66b5a3" name="k66" value="0.3"/>
          </listOfParameters>
        </kineticLaw>
      </reaction>
      <reaction id="mw1d8c2435_bb85_4352_a25f_82033250579e" name="r65" fast="false">
        <listOfReactants>
          <speciesReference species="mwcc894c94_0ddf_42cc_913e_cdcc4d471d94"/>
          <speciesReference species="mwd087f76b_65dc_47f1_ba21_c43774457686"/>
        </listOfReactants>
        <listOfProducts>
          <speciesReference species="mw35f5adaa_d1c0_433c_817d_76e317f4cb15"/>
        </listOfProducts>
        <kineticLaw>
          <math xmlns="http://www.w3.org/1998/Math/MathML">
            <apply>
              <minus/>
              <apply>
                <times/>
                <ci> mw254868f8_c9fb_493c_bc1d_807cc83c18e6 </ci>
                <ci> mwcc894c94_0ddf_42cc_913e_cdcc4d471d94 </ci>
                <ci> mwd087f76b_65dc_47f1_ba21_c43774457686 </ci>
              </apply>
              <apply>
                <times/>
                <ci> mw78a41659_4abc_4614_9e83_38cbfe1c5262 </ci>
                <ci> mw35f5adaa_d1c0_433c_817d_76e317f4cb15 </ci>
              </apply>
            </apply>
          </math>
          <listOfParameters>
            <parameter id="mw254868f8_c9fb_493c_bc1d_807cc83c18e6" name="k65" value="5"/>
            <parameter id="mw78a41659_4abc_4614_9e83_38cbfe1c5262" name="kr65" value="0.5"/>
          </listOfParameters>
        </kineticLaw>
      </reaction>
      <reaction id="mw8dec1159_1925_45d9_af25_3cb709a5017c" name="r67" fast="false">
        <listOfReactants>
          <speciesReference species="mwd784228d_0cb5_468a_ac70_02d8f04b3d9c"/>
          <speciesReference species="mwfbda4e09_0cbb_49bc_ae69_f88b7a79ed21"/>
        </listOfReactants>
        <listOfProducts>
          <speciesReference species="mw5babe3d5_a9af_4dfd_ac01_35474ef64af2"/>
        </listOfProducts>
        <kineticLaw>
          <math xmlns="http://www.w3.org/1998/Math/MathML">
            <apply>
              <minus/>
              <apply>
                <times/>
                <ci> mwbc2119ce_ade3_4e2a_a3bc_a29cd77adf72 </ci>
                <ci> mwd784228d_0cb5_468a_ac70_02d8f04b3d9c </ci>
                <ci> mwfbda4e09_0cbb_49bc_ae69_f88b7a79ed21 </ci>
              </apply>
              <apply>
                <times/>
                <ci> mw54b0e5e9_710f_438e_a8d3_749c594667bc </ci>
                <ci> mw5babe3d5_a9af_4dfd_ac01_35474ef64af2 </ci>
              </apply>
            </apply>
          </math>
          <listOfParameters>
            <parameter id="mwbc2119ce_ade3_4e2a_a3bc_a29cd77adf72" name="k67" value="8.898"/>
            <parameter id="mw54b0e5e9_710f_438e_a8d3_749c594667bc" name="kr67" value="1"/>
          </listOfParameters>
        </kineticLaw>
      </reaction>
      <reaction id="mwcf9f1b1d_e19a_4fa8_85ba_8f17e2cec730" name="r68" reversible="false" fast="false">
        <listOfReactants>
          <speciesReference species="mw5babe3d5_a9af_4dfd_ac01_35474ef64af2"/>
        </listOfReactants>
        <listOfProducts>
          <speciesReference species="mwd784228d_0cb5_468a_ac70_02d8f04b3d9c"/>
          <speciesReference species="mwbfcf6773_1915_432c_b1d2_1f246094cc74"/>
          <speciesReference species="mwa0349407_8187_48fc_9e94_5698ccc4e06d"/>
          <speciesReference species="mwf430a579_ecbf_48ba_80c2_06e455808f2a"/>
          <speciesReference species="mw31ac308f_da36_4f73_830f_67f3e5b945d9"/>
        </listOfProducts>
        <kineticLaw>
          <math xmlns="http://www.w3.org/1998/Math/MathML">
            <apply>
              <times/>
              <ci> mw1ddaf9f4_dcab_4dc2_a6fa_5ce85b9d7a3a </ci>
              <ci> mw5babe3d5_a9af_4dfd_ac01_35474ef64af2 </ci>
            </apply>
          </math>
          <listOfParameters>
            <parameter id="mw1ddaf9f4_dcab_4dc2_a6fa_5ce85b9d7a3a" name="k68" value="0.0426"/>
          </listOfParameters>
        </kineticLaw>
      </reaction>
      <reaction id="mwa5c135b4_77e2_4411_98e1_2000c39d4b30" name="r69" fast="false">
        <listOfReactants>
          <speciesReference species="mwd784228d_0cb5_468a_ac70_02d8f04b3d9c"/>
          <speciesReference species="mwf8cc7834_bf4f_4ccd_8235_d0890badf0f6"/>
        </listOfReactants>
        <listOfProducts>
          <speciesReference species="mw31261227_9cd6_4059_a0bb_04dbf4888080"/>
        </listOfProducts>
        <kineticLaw>
          <math xmlns="http://www.w3.org/1998/Math/MathML">
            <apply>
              <minus/>
              <apply>
                <times/>
                <ci> mw60892818_7ef4_4f65_8003_9700a708c66c </ci>
                <ci> mwd784228d_0cb5_468a_ac70_02d8f04b3d9c </ci>
                <ci> mwf8cc7834_bf4f_4ccd_8235_d0890badf0f6 </ci>
              </apply>
              <apply>
                <times/>
                <ci> mw6843d346_6e9f_43d5_97f6_1059f164aa16 </ci>
                <ci> mw31261227_9cd6_4059_a0bb_04dbf4888080 </ci>
              </apply>
            </apply>
          </math>
          <listOfParameters>
            <parameter id="mw60892818_7ef4_4f65_8003_9700a708c66c" name="k69" value="8.898"/>
            <parameter id="mw6843d346_6e9f_43d5_97f6_1059f164aa16" name="kr69" value="1"/>
          </listOfParameters>
        </kineticLaw>
      </reaction>
      <reaction id="mw4685274a_2b55_429f_927f_3fd863592af6" name="r70" reversible="false" fast="false">
        <listOfReactants>
          <speciesReference species="mw31261227_9cd6_4059_a0bb_04dbf4888080"/>
        </listOfReactants>
        <listOfProducts>
          <speciesReference species="mwd784228d_0cb5_468a_ac70_02d8f04b3d9c"/>
          <speciesReference species="mwbfcf6773_1915_432c_b1d2_1f246094cc74"/>
          <speciesReference species="mwf430a579_ecbf_48ba_80c2_06e455808f2a"/>
          <speciesReference species="mw31ac308f_da36_4f73_830f_67f3e5b945d9"/>
        </listOfProducts>
        <kineticLaw>
          <math xmlns="http://www.w3.org/1998/Math/MathML">
            <apply>
              <times/>
              <ci> mwdaa378da_64fe_4ea4_b79d_c25733837b9f </ci>
              <ci> mw31261227_9cd6_4059_a0bb_04dbf4888080 </ci>
            </apply>
          </math>
          <listOfParameters>
            <parameter id="mwdaa378da_64fe_4ea4_b79d_c25733837b9f" name="k70" value="0.0426"/>
          </listOfParameters>
        </kineticLaw>
      </reaction>
      <reaction id="mw8e331e43_16b4_478d_880b_d5a3244540e4" name="r71" reversible="false" fast="false">
        <listOfReactants>
          <speciesReference species="mw31ac308f_da36_4f73_830f_67f3e5b945d9"/>
        </listOfReactants>
        <listOfProducts>
          <speciesReference species="mw9dcaa655_a755_426e_a3fa_1ad7c3c45575"/>
        </listOfProducts>
        <kineticLaw>
          <math xmlns="http://www.w3.org/1998/Math/MathML">
            <apply>
              <times/>
              <ci> mw3f5e2165_9bb6_4ac3_992e_50943dd2ea05 </ci>
              <ci> mw31ac308f_da36_4f73_830f_67f3e5b945d9 </ci>
            </apply>
          </math>
          <listOfParameters>
            <parameter id="mw3f5e2165_9bb6_4ac3_992e_50943dd2ea05" name="k71" value="0.002"/>
          </listOfParameters>
        </kineticLaw>
      </reaction>
      <reaction id="mw47dee769_daa0_4af4_978a_5ab17e504c2f" name="r72" reversible="false" fast="false">
        <listOfReactants>
          <speciesReference species="mw0a0ca6ba_cb28_44c7_a0c0_1593cb720966"/>
        </listOfReactants>
        <listOfProducts>
          <speciesReference species="mw93907b2d_53db_4080_9e3f_3eb304441ab9"/>
        </listOfProducts>
        <kineticLaw>
          <math xmlns="http://www.w3.org/1998/Math/MathML">
            <apply>
              <times/>
              <ci> mwe49ede89_014e_40f2_acfd_0d1a0cd11fe7 </ci>
              <ci> mw0a0ca6ba_cb28_44c7_a0c0_1593cb720966 </ci>
            </apply>
          </math>
          <listOfParameters>
            <parameter id="mwe49ede89_014e_40f2_acfd_0d1a0cd11fe7" name="k72" value="0.005"/>
          </listOfParameters>
        </kineticLaw>
      </reaction>
      <reaction id="mwbd8a133e_1b70_44e8_bef8_78b14141166b" name="r73" fast="false">
        <listOfReactants>
          <speciesReference species="mwfbda4e09_0cbb_49bc_ae69_f88b7a79ed21"/>
          <speciesReference species="mw19122f7d_f92e_4dc0_922f_6b681db65b0b"/>
        </listOfReactants>
        <listOfProducts>
          <speciesReference species="mwb1bc2058_e6d8_4680_9e6c_d27bb366cde0"/>
        </listOfProducts>
        <kineticLaw>
          <math xmlns="http://www.w3.org/1998/Math/MathML">
            <apply>
              <minus/>
              <apply>
                <times/>
                <ci> mw90873203_7a5d_4fca_a789_5e989ff0c999 </ci>
                <ci> mwfbda4e09_0cbb_49bc_ae69_f88b7a79ed21 </ci>
                <ci> mw19122f7d_f92e_4dc0_922f_6b681db65b0b </ci>
              </apply>
              <apply>
                <times/>
                <ci> mw92d81b3b_fa59_4637_8540_8cb8482490d9 </ci>
                <ci> mwb1bc2058_e6d8_4680_9e6c_d27bb366cde0 </ci>
              </apply>
            </apply>
          </math>
          <listOfParameters>
            <parameter id="mw90873203_7a5d_4fca_a789_5e989ff0c999" name="k73" value="0.5"/>
            <parameter id="mw92d81b3b_fa59_4637_8540_8cb8482490d9" name="k73r" value="0.005"/>
          </listOfParameters>
        </kineticLaw>
      </reaction>
      <reaction id="mw3a87ca5a_845d_4ac4_8806_e343cbbfc630" name="r74" fast="false">
        <listOfReactants>
          <speciesReference species="mwb1bc2058_e6d8_4680_9e6c_d27bb366cde0"/>
          <speciesReference species="mwb2366216_0b3c_4f28_8303_fec92c68dd57"/>
        </listOfReactants>
        <listOfProducts>
          <speciesReference species="mw06b8aada_c92a_48eb_8ee7_af3778cfe62f"/>
        </listOfProducts>
        <kineticLaw>
          <math xmlns="http://www.w3.org/1998/Math/MathML">
            <apply>
              <minus/>
              <apply>
                <times/>
                <ci> mwcc2a950d_261b_4fd7_9c08_9f3c194ba09d </ci>
                <ci> mwb1bc2058_e6d8_4680_9e6c_d27bb366cde0 </ci>
                <ci> mwb2366216_0b3c_4f28_8303_fec92c68dd57 </ci>
              </apply>
              <apply>
                <times/>
                <ci> mw1351daea_68be_404a_b7b0_105920ff3371 </ci>
                <ci> mw06b8aada_c92a_48eb_8ee7_af3778cfe62f </ci>
              </apply>
            </apply>
          </math>
          <listOfParameters>
            <parameter id="mwcc2a950d_261b_4fd7_9c08_9f3c194ba09d" name="k74" value="5"/>
            <parameter id="mw1351daea_68be_404a_b7b0_105920ff3371" name="k74r" value="0.1"/>
          </listOfParameters>
        </kineticLaw>
      </reaction>
      <reaction id="mw363a5271_1f51_4d5e_87a7_42ea25cb5657" name="r75" reversible="false" fast="false">
        <listOfReactants>
          <speciesReference species="mw06b8aada_c92a_48eb_8ee7_af3778cfe62f"/>
        </listOfReactants>
        <listOfProducts>
          <speciesReference species="mw19122f7d_f92e_4dc0_922f_6b681db65b0b"/>
          <speciesReference species="mw1093b3af_1864_4ba3_a541_6009a9921282"/>
          <speciesReference species="mwb2366216_0b3c_4f28_8303_fec92c68dd57"/>
          <speciesReference species="mwa0349407_8187_48fc_9e94_5698ccc4e06d"/>
        </listOfProducts>
        <kineticLaw>
          <math xmlns="http://www.w3.org/1998/Math/MathML">
            <apply>
              <times/>
              <ci> mwc6b3c76f_af7b_488c_8751_28f1d9ab90a1 </ci>
              <ci> mw06b8aada_c92a_48eb_8ee7_af3778cfe62f </ci>
            </apply>
          </math>
          <listOfParameters>
            <parameter id="mwc6b3c76f_af7b_488c_8751_28f1d9ab90a1" name="k75" value="0.001"/>
          </listOfParameters>
        </kineticLaw>
      </reaction>
      <reaction id="mw6bee0112_92dc_4169_9109_2633772b3aa4" name="r76" fast="false">
        <listOfReactants>
          <speciesReference species="mwf8cc7834_bf4f_4ccd_8235_d0890badf0f6"/>
          <speciesReference species="mw19122f7d_f92e_4dc0_922f_6b681db65b0b"/>
        </listOfReactants>
        <listOfProducts>
          <speciesReference species="mw481cd12b_61ba_44e5_93bf_8b88c6c4a4e7"/>
        </listOfProducts>
        <kineticLaw>
          <math xmlns="http://www.w3.org/1998/Math/MathML">
            <apply>
              <minus/>
              <apply>
                <times/>
                <ci> mwf9c81339_e73a_45b5_a714_0854b718d44f </ci>
                <ci> mwf8cc7834_bf4f_4ccd_8235_d0890badf0f6 </ci>
                <ci> mw19122f7d_f92e_4dc0_922f_6b681db65b0b </ci>
              </apply>
              <apply>
                <times/>
                <ci> mw587125c7_6092_4627_9cdd_2415b77a8307 </ci>
                <ci> mw481cd12b_61ba_44e5_93bf_8b88c6c4a4e7 </ci>
              </apply>
            </apply>
          </math>
          <listOfParameters>
            <parameter id="mwf9c81339_e73a_45b5_a714_0854b718d44f" name="k76" value="0.5"/>
            <parameter id="mw587125c7_6092_4627_9cdd_2415b77a8307" name="k76r" value="0.005"/>
          </listOfParameters>
        </kineticLaw>
      </reaction>
      <reaction id="mwbac9e6ff_2df1_45eb_b3f4_4cae74c64014" name="r77" fast="false">
        <listOfReactants>
          <speciesReference species="mw481cd12b_61ba_44e5_93bf_8b88c6c4a4e7"/>
          <speciesReference species="mwb2366216_0b3c_4f28_8303_fec92c68dd57"/>
        </listOfReactants>
        <listOfProducts>
          <speciesReference species="mw1d5948e7_5504_4224_9d71_227911b4f1ee"/>
        </listOfProducts>
        <kineticLaw>
          <math xmlns="http://www.w3.org/1998/Math/MathML">
            <apply>
              <minus/>
              <apply>
                <times/>
                <ci> mwa575cf96_3d57_4222_ac71_bd17006ef035 </ci>
                <ci> mw481cd12b_61ba_44e5_93bf_8b88c6c4a4e7 </ci>
                <ci> mwb2366216_0b3c_4f28_8303_fec92c68dd57 </ci>
              </apply>
              <apply>
                <times/>
                <ci> mwf7658bc6_acb6_411e_ae2c_9d8de7738d5f </ci>
                <ci> mw1d5948e7_5504_4224_9d71_227911b4f1ee </ci>
              </apply>
            </apply>
          </math>
          <listOfParameters>
            <parameter id="mwa575cf96_3d57_4222_ac71_bd17006ef035" name="k77" value="5"/>
            <parameter id="mwf7658bc6_acb6_411e_ae2c_9d8de7738d5f" name="k77r" value="0.1"/>
          </listOfParameters>
        </kineticLaw>
      </reaction>
      <reaction id="mweb93165f_cf03_48f1_b035_59d79e324314" name="r78" reversible="false" fast="false">
        <listOfReactants>
          <speciesReference species="mw1d5948e7_5504_4224_9d71_227911b4f1ee"/>
        </listOfReactants>
        <listOfProducts>
          <speciesReference species="mw19122f7d_f92e_4dc0_922f_6b681db65b0b"/>
          <speciesReference species="mw1093b3af_1864_4ba3_a541_6009a9921282"/>
          <speciesReference species="mwb2366216_0b3c_4f28_8303_fec92c68dd57"/>
        </listOfProducts>
        <kineticLaw>
          <math xmlns="http://www.w3.org/1998/Math/MathML">
            <apply>
              <times/>
              <ci> mwa137184a_0eb0_4bcb_971c_8e19231b2c07 </ci>
              <ci> mw1d5948e7_5504_4224_9d71_227911b4f1ee </ci>
            </apply>
          </math>
          <listOfParameters>
            <parameter id="mwa137184a_0eb0_4bcb_971c_8e19231b2c07" name="k78" value="0.001"/>
          </listOfParameters>
        </kineticLaw>
      </reaction>
      <reaction id="mw85e457d1_73f8_4236_bb61_a128d300003f" name="r79" fast="false">
        <listOfReactants>
          <speciesReference species="mwbfcf6773_1915_432c_b1d2_1f246094cc74"/>
          <speciesReference species="mw19122f7d_f92e_4dc0_922f_6b681db65b0b"/>
        </listOfReactants>
        <listOfProducts>
          <speciesReference species="mwec1b368b_8f73_47eb_9636_9956389836eb"/>
        </listOfProducts>
        <kineticLaw>
          <math xmlns="http://www.w3.org/1998/Math/MathML">
            <apply>
              <minus/>
              <apply>
                <times/>
                <ci> mwfa680314_051c_4b10_afc9_7e7fbee49e3f </ci>
                <ci> mwbfcf6773_1915_432c_b1d2_1f246094cc74 </ci>
                <ci> mw19122f7d_f92e_4dc0_922f_6b681db65b0b </ci>
              </apply>
              <apply>
                <times/>
                <ci> mw97b9ab43_02ae_4e42_a524_6b781633a255 </ci>
                <ci> mwec1b368b_8f73_47eb_9636_9956389836eb </ci>
              </apply>
            </apply>
          </math>
          <listOfParameters>
            <parameter id="mwfa680314_051c_4b10_afc9_7e7fbee49e3f" name="k79" value="0.5"/>
            <parameter id="mw97b9ab43_02ae_4e42_a524_6b781633a255" name="k79r" value="0.005"/>
          </listOfParameters>
        </kineticLaw>
      </reaction>
      <reaction id="mw6b159c8f_eee0_4337_b711_2e230c9e2cf6" name="r80" fast="false">
        <listOfReactants>
          <speciesReference species="mwec1b368b_8f73_47eb_9636_9956389836eb"/>
          <speciesReference species="mwb2366216_0b3c_4f28_8303_fec92c68dd57"/>
        </listOfReactants>
        <listOfProducts>
          <speciesReference species="mwa455ec7e_1a12_4659_95a2_a5695d09ca60"/>
        </listOfProducts>
        <kineticLaw>
          <math xmlns="http://www.w3.org/1998/Math/MathML">
            <apply>
              <minus/>
              <apply>
                <times/>
                <ci> mwcc0d3fcd_9b9e_4390_b588_e57b57d89d22 </ci>
                <ci> mwec1b368b_8f73_47eb_9636_9956389836eb </ci>
                <ci> mwb2366216_0b3c_4f28_8303_fec92c68dd57 </ci>
              </apply>
              <apply>
                <times/>
                <ci> mw56f1be7e_e303_4a72_be17_5bd08e3eb1f2 </ci>
                <ci> mwa455ec7e_1a12_4659_95a2_a5695d09ca60 </ci>
              </apply>
            </apply>
          </math>
          <listOfParameters>
            <parameter id="mwcc0d3fcd_9b9e_4390_b588_e57b57d89d22" name="k80" value="5"/>
            <parameter id="mw56f1be7e_e303_4a72_be17_5bd08e3eb1f2" name="kr80" value="0.1"/>
          </listOfParameters>
        </kineticLaw>
      </reaction>
      <reaction id="mwc9b3b248_3290_452a_9b7c_8fdada3e6687" name="r81" reversible="false" fast="false">
        <listOfReactants>
          <speciesReference species="mwa455ec7e_1a12_4659_95a2_a5695d09ca60"/>
        </listOfReactants>
        <listOfProducts>
          <speciesReference species="mw19122f7d_f92e_4dc0_922f_6b681db65b0b"/>
          <speciesReference species="mwb2366216_0b3c_4f28_8303_fec92c68dd57"/>
        </listOfProducts>
        <kineticLaw>
          <math xmlns="http://www.w3.org/1998/Math/MathML">
            <apply>
              <times/>
              <ci> mw1decb177_5075_41f3_a348_ca13b8f4497e </ci>
              <ci> mwa455ec7e_1a12_4659_95a2_a5695d09ca60 </ci>
            </apply>
          </math>
          <listOfParameters>
            <parameter id="mw1decb177_5075_41f3_a348_ca13b8f4497e" name="k81" value="0.001"/>
          </listOfParameters>
        </kineticLaw>
      </reaction>
      <reaction id="mw77484632_4e33_468a_9937_24e9bfd0e17d" name="r82" fast="false">
        <listOfReactants>
          <speciesReference species="mwbfcf6773_1915_432c_b1d2_1f246094cc74"/>
          <speciesReference species="mw2ba1db9a_4483_44fa_a3a2_b4a5ea66898c"/>
        </listOfReactants>
        <listOfProducts>
          <speciesReference species="mw0dc4e5eb_4366_4799_bebc_cfcffe5c06f5"/>
        </listOfProducts>
        <kineticLaw>
          <math xmlns="http://www.w3.org/1998/Math/MathML">
            <apply>
              <minus/>
              <apply>
                <times/>
                <ci> mw001b8124_b461_482a_8c8e_30bffc6718f7 </ci>
                <ci> mwbfcf6773_1915_432c_b1d2_1f246094cc74 </ci>
                <ci> mw2ba1db9a_4483_44fa_a3a2_b4a5ea66898c </ci>
              </apply>
              <apply>
                <times/>
                <ci> mw40eca7d6_80b2_4926_9c2f_330422db0814 </ci>
                <ci> mw0dc4e5eb_4366_4799_bebc_cfcffe5c06f5 </ci>
              </apply>
            </apply>
          </math>
          <listOfParameters>
            <parameter id="mw001b8124_b461_482a_8c8e_30bffc6718f7" name="k82" value="14"/>
            <parameter id="mw40eca7d6_80b2_4926_9c2f_330422db0814" name="kr82" value="0.1743"/>
          </listOfParameters>
        </kineticLaw>
      </reaction>
      <reaction id="mw2c5858f3_0988_49b0_a94a_057853b84e91" name="r83" fast="false">
        <listOfReactants>
          <speciesReference species="mw0dc4e5eb_4366_4799_bebc_cfcffe5c06f5"/>
        </listOfReactants>
        <listOfProducts>
          <speciesReference species="mw1e591998_65c0_484e_8a3b_537a38d94de1"/>
        </listOfProducts>
        <kineticLaw>
          <math xmlns="http://www.w3.org/1998/Math/MathML">
            <apply>
              <minus/>
              <apply>
                <times/>
                <ci> mwf3d00ca5_89dc_4693_92ec_a47db8150144 </ci>
                <ci> mw0dc4e5eb_4366_4799_bebc_cfcffe5c06f5 </ci>
              </apply>
              <apply>
                <times/>
                <ci> mw91a84697_3231_4fa6_b6ff_d69ee86056dc </ci>
                <ci> mw1e591998_65c0_484e_8a3b_537a38d94de1 </ci>
              </apply>
            </apply>
          </math>
          <listOfParameters>
            <parameter id="mwf3d00ca5_89dc_4693_92ec_a47db8150144" name="k83" value="33.72"/>
            <parameter id="mw91a84697_3231_4fa6_b6ff_d69ee86056dc" name="kr83" value="0.0003372"/>
          </listOfParameters>
        </kineticLaw>
      </reaction>
      <reaction id="mwd3a36af9_3ccc_4bb1_9867_3b9823ba4ac8" name="r84" fast="false">
        <listOfReactants>
          <speciesReference species="mw0dc4e5eb_4366_4799_bebc_cfcffe5c06f5"/>
        </listOfReactants>
        <listOfProducts>
          <speciesReference species="mwbfcf6773_1915_432c_b1d2_1f246094cc74"/>
          <speciesReference species="mw78e207c4_4faf_4b48_8e22_1ee666e9cc4c"/>
        </listOfProducts>
        <kineticLaw>
          <math xmlns="http://www.w3.org/1998/Math/MathML">
            <apply>
              <minus/>
              <apply>
                <times/>
                <ci> mw901b5284_bdae_4040_b77d_10f1ec267f06 </ci>
                <ci> mw0dc4e5eb_4366_4799_bebc_cfcffe5c06f5 </ci>
              </apply>
              <apply>
                <times/>
                <ci> mw94cadd24_0432_4f89_a6fc_96cb0475c44e </ci>
                <ci> mwbfcf6773_1915_432c_b1d2_1f246094cc74 </ci>
                <ci> mw78e207c4_4faf_4b48_8e22_1ee666e9cc4c </ci>
              </apply>
            </apply>
          </math>
          <listOfParameters>
            <parameter id="mw901b5284_bdae_4040_b77d_10f1ec267f06" name="k84" value="0.09"/>
            <parameter id="mw94cadd24_0432_4f89_a6fc_96cb0475c44e" name="kr84" value="0.1764"/>
          </listOfParameters>
        </kineticLaw>
      </reaction>
      <reaction id="mw9f000f29_2512_4d4a_9dd9_e59aaf296d31" name="r85" fast="false">
        <listOfReactants>
          <speciesReference species="mwfc4a9c3d_3ebb_4033_8b7d_f4d7613d2078"/>
          <speciesReference species="mw78e207c4_4faf_4b48_8e22_1ee666e9cc4c"/>
        </listOfReactants>
        <listOfProducts>
          <speciesReference species="mwbd6bb050_89bd_41df_8cea_d2e1fb77bafe"/>
        </listOfProducts>
        <kineticLaw>
          <math xmlns="http://www.w3.org/1998/Math/MathML">
            <apply>
              <minus/>
              <apply>
                <times/>
                <ci> mw688106ee_719d_4995_b1a0_faeefdb0af5a </ci>
                <ci> mwfc4a9c3d_3ebb_4033_8b7d_f4d7613d2078 </ci>
                <ci> mw78e207c4_4faf_4b48_8e22_1ee666e9cc4c </ci>
              </apply>
              <apply>
                <times/>
                <ci> mw85c8ff7d_8d7c_4403_8a58_4996a3e6ac28 </ci>
                <ci> mwbd6bb050_89bd_41df_8cea_d2e1fb77bafe </ci>
              </apply>
            </apply>
          </math>
          <listOfParameters>
            <parameter id="mw688106ee_719d_4995_b1a0_faeefdb0af5a" name="k85" value="1"/>
            <parameter id="mw85c8ff7d_8d7c_4403_8a58_4996a3e6ac28" name="kr85" value="0.038"/>
          </listOfParameters>
        </kineticLaw>
      </reaction>
      <reaction id="mw837b5ad7_4a8c_4c55_94ff_0fdd63048044" name="r86" reversible="false" fast="false">
        <listOfReactants>
          <speciesReference species="mwbd6bb050_89bd_41df_8cea_d2e1fb77bafe"/>
        </listOfReactants>
        <listOfProducts>
          <speciesReference species="mw7033dfd6_53c5_433b_a132_f8cb34dea20f"/>
        </listOfProducts>
        <kineticLaw>
          <math xmlns="http://www.w3.org/1998/Math/MathML">
            <apply>
              <times/>
              <ci> mw4f6f44d9_408e_49b2_bedf_d34b2448725e </ci>
              <ci> mwbd6bb050_89bd_41df_8cea_d2e1fb77bafe </ci>
            </apply>
          </math>
          <listOfParameters>
            <parameter id="mw4f6f44d9_408e_49b2_bedf_d34b2448725e" name="k86" value="0.595"/>
          </listOfParameters>
        </kineticLaw>
      </reaction>
      <reaction id="mwd15926b3_069a_4b16_a6fc_c0c15083d621" name="r87" fast="false">
        <listOfReactants>
          <speciesReference species="mw7033dfd6_53c5_433b_a132_f8cb34dea20f"/>
        </listOfReactants>
        <listOfProducts>
          <speciesReference species="mwfc4a9c3d_3ebb_4033_8b7d_f4d7613d2078"/>
          <speciesReference species="mw2ba1db9a_4483_44fa_a3a2_b4a5ea66898c"/>
        </listOfProducts>
        <kineticLaw>
          <math xmlns="http://www.w3.org/1998/Math/MathML">
            <apply>
              <minus/>
              <apply>
                <times/>
                <ci> mwd3e2533f_8d57_407c_834d_e0dde30b7f4a </ci>
                <ci> mw7033dfd6_53c5_433b_a132_f8cb34dea20f </ci>
              </apply>
              <apply>
                <times/>
                <ci> mwbd416b7b_f9b6_4464_b9e8_be4ac001d13d </ci>
                <ci> mwfc4a9c3d_3ebb_4033_8b7d_f4d7613d2078 </ci>
                <ci> mw2ba1db9a_4483_44fa_a3a2_b4a5ea66898c </ci>
              </apply>
            </apply>
          </math>
          <listOfParameters>
            <parameter id="mwd3e2533f_8d57_407c_834d_e0dde30b7f4a" name="k87" value="4.7e-006"/>
            <parameter id="mwbd416b7b_f9b6_4464_b9e8_be4ac001d13d" name="kr87" value="2.297e-006"/>
          </listOfParameters>
        </kineticLaw>
      </reaction>
      <reaction id="mw3a5e0932_d50f_4fe6_b8cb_0ad649f305b0" name="r88" fast="false">
        <listOfReactants>
          <speciesReference species="mw78e207c4_4faf_4b48_8e22_1ee666e9cc4c"/>
          <speciesReference species="mwb561d9f3_a9ed_4bdb_8d40_87be5cc3237a"/>
        </listOfReactants>
        <listOfProducts>
          <speciesReference species="mw014cc419_b720_4b90_9192_2ec6e706c87d"/>
        </listOfProducts>
        <kineticLaw>
          <math xmlns="http://www.w3.org/1998/Math/MathML">
            <apply>
              <minus/>
              <apply>
                <times/>
                <ci> mw64664eb9_353a_4f1d_a8dc_e22bcb06e2c2 </ci>
                <ci> mw78e207c4_4faf_4b48_8e22_1ee666e9cc4c </ci>
                <ci> mwb561d9f3_a9ed_4bdb_8d40_87be5cc3237a </ci>
              </apply>
              <apply>
                <times/>
                <ci> mw0573df9d_f365_40b7_83d4_3846a05aefdc </ci>
                <ci> mw014cc419_b720_4b90_9192_2ec6e706c87d </ci>
              </apply>
            </apply>
          </math>
          <listOfParameters>
            <parameter id="mw64664eb9_353a_4f1d_a8dc_e22bcb06e2c2" name="k88" value="25"/>
            <parameter id="mw0573df9d_f365_40b7_83d4_3846a05aefdc" name="kr88" value="3.5"/>
          </listOfParameters>
        </kineticLaw>
      </reaction>
      <reaction id="mw5dcc8719_3180_4bd0_8797_08e256131961" name="r89" reversible="false" fast="false">
        <listOfReactants>
          <speciesReference species="mw014cc419_b720_4b90_9192_2ec6e706c87d"/>
        </listOfReactants>
        <listOfProducts>
          <speciesReference species="mw78e207c4_4faf_4b48_8e22_1ee666e9cc4c"/>
          <speciesReference species="mwd7f41594_8377_4e2e_9528_45d5a82ffdb4"/>
        </listOfProducts>
        <kineticLaw>
          <math xmlns="http://www.w3.org/1998/Math/MathML">
            <apply>
              <times/>
              <ci> mw134431c3_e8e5_4375_89a0_2c51a03d65dd </ci>
              <ci> mw014cc419_b720_4b90_9192_2ec6e706c87d </ci>
            </apply>
          </math>
          <listOfParameters>
            <parameter id="mw134431c3_e8e5_4375_89a0_2c51a03d65dd" name="k89" value="25"/>
          </listOfParameters>
        </kineticLaw>
      </reaction>
      <reaction id="mw376b0685_ef73_4fcc_94af_2ada24cf8a8b" name="r90" fast="false">
        <listOfReactants>
          <speciesReference species="mwcef73e0e_d195_4077_ae71_723664ee1602"/>
          <speciesReference species="mwd7f41594_8377_4e2e_9528_45d5a82ffdb4"/>
        </listOfReactants>
        <listOfProducts>
          <speciesReference species="mw62bf5275_ce02_4e86_b3b6_3f87a335e1de"/>
        </listOfProducts>
        <kineticLaw>
          <math xmlns="http://www.w3.org/1998/Math/MathML">
            <apply>
              <minus/>
              <apply>
                <times/>
                <ci> mw22510791_ef7e_4373_907c_9eecbc8adda7 </ci>
                <ci> mwcef73e0e_d195_4077_ae71_723664ee1602 </ci>
                <ci> mwd7f41594_8377_4e2e_9528_45d5a82ffdb4 </ci>
              </apply>
              <apply>
                <times/>
                <ci> mwf59d397b_cfee_4a84_9279_134cc951db8c </ci>
                <ci> mw62bf5275_ce02_4e86_b3b6_3f87a335e1de </ci>
              </apply>
            </apply>
          </math>
          <listOfParameters>
            <parameter id="mw22510791_ef7e_4373_907c_9eecbc8adda7" name="k90" value="10"/>
            <parameter id="mwf59d397b_cfee_4a84_9279_134cc951db8c" name="kr90" value="3"/>
          </listOfParameters>
        </kineticLaw>
      </reaction>
      <reaction id="mwcc7cfa9c_4945_403a_938e_b237c371a5ef" name="r91" fast="false">
        <listOfReactants>
          <speciesReference species="mw62bf5275_ce02_4e86_b3b6_3f87a335e1de"/>
          <speciesReference species="mw6e01967b_3e2a_433d_bec6_9f9cf3ba243c"/>
        </listOfReactants>
        <listOfProducts>
          <speciesReference species="mw6353aa36_d4a4_4254_8a1f_1f7f571d4233"/>
        </listOfProducts>
        <kineticLaw>
          <math xmlns="http://www.w3.org/1998/Math/MathML">
            <apply>
              <minus/>
              <apply>
                <times/>
                <ci> mwe2aded94_f2b5_4513_8670_71a86abf7968 </ci>
                <ci> mw62bf5275_ce02_4e86_b3b6_3f87a335e1de </ci>
                <ci> mw6e01967b_3e2a_433d_bec6_9f9cf3ba243c </ci>
              </apply>
              <apply>
                <times/>
                <ci> mw8d6eacb6_7184_4564_8cde_53e93add2146 </ci>
                <ci> mw6353aa36_d4a4_4254_8a1f_1f7f571d4233 </ci>
              </apply>
            </apply>
          </math>
          <listOfParameters>
            <parameter id="mwe2aded94_f2b5_4513_8670_71a86abf7968" name="k91" value="10"/>
            <parameter id="mw8d6eacb6_7184_4564_8cde_53e93add2146" name="kr91" value="1"/>
          </listOfParameters>
        </kineticLaw>
      </reaction>
      <reaction id="mw98da32e0_b061_40c5_9d32_40744134f3fa" name="r92" reversible="false" fast="false">
        <listOfReactants>
          <speciesReference species="mw6353aa36_d4a4_4254_8a1f_1f7f571d4233"/>
        </listOfReactants>
        <listOfProducts>
          <speciesReference species="mwc1935afc_56b1_4a87_923c_ae6d82455d80"/>
        </listOfProducts>
        <kineticLaw>
          <math xmlns="http://www.w3.org/1998/Math/MathML">
            <apply>
              <times/>
              <ci> mw3c3648cb_6d56_4d9d_be47_129483778fd6 </ci>
              <ci> mw6353aa36_d4a4_4254_8a1f_1f7f571d4233 </ci>
            </apply>
          </math>
          <listOfParameters>
            <parameter id="mw3c3648cb_6d56_4d9d_be47_129483778fd6" name="k92" value="10"/>
          </listOfParameters>
        </kineticLaw>
      </reaction>
      <reaction id="mw31369230_1f14_45bd_be02_a44a275c6e31" name="r93" fast="false">
        <listOfReactants>
          <speciesReference species="mwc1935afc_56b1_4a87_923c_ae6d82455d80"/>
        </listOfReactants>
        <listOfProducts>
          <speciesReference species="mw3d81860d_d786_4fcc_b8bb_64f1a2d7739d"/>
          <speciesReference species="mw6e01967b_3e2a_433d_bec6_9f9cf3ba243c"/>
        </listOfProducts>
        <kineticLaw>
          <math xmlns="http://www.w3.org/1998/Math/MathML">
            <apply>
              <minus/>
              <apply>
                <times/>
                <ci> mw98405e53_330b_4a64_a700_a62bb3f21426 </ci>
                <ci> mwc1935afc_56b1_4a87_923c_ae6d82455d80 </ci>
              </apply>
              <apply>
                <times/>
                <ci> mw11f8de84_6639_486d_bf17_8f7021f54b66 </ci>
                <ci> mw3d81860d_d786_4fcc_b8bb_64f1a2d7739d </ci>
                <ci> mw6e01967b_3e2a_433d_bec6_9f9cf3ba243c </ci>
              </apply>
            </apply>
          </math>
          <listOfParameters>
            <parameter id="mw98405e53_330b_4a64_a700_a62bb3f21426" name="k93" value="0.1"/>
            <parameter id="mw11f8de84_6639_486d_bf17_8f7021f54b66" name="kr93" value="0.005"/>
          </listOfParameters>
        </kineticLaw>
      </reaction>
      <reaction id="mw12311a84_3f8d_40c6_8b14_961a8a58d1b6" name="r94" fast="false">
        <listOfReactants>
          <speciesReference species="mw3d81860d_d786_4fcc_b8bb_64f1a2d7739d"/>
        </listOfReactants>
        <listOfProducts>
          <speciesReference species="mw16796ffe_4764_4a9f_942e_149f42c1cd28"/>
          <speciesReference species="mwd7f41594_8377_4e2e_9528_45d5a82ffdb4"/>
        </listOfProducts>
        <kineticLaw>
          <math xmlns="http://www.w3.org/1998/Math/MathML">
            <apply>
              <minus/>
              <apply>
                <times/>
                <ci> mw65e1222f_39ad_4a29_ae76_04b7d591af38 </ci>
                <ci> mw3d81860d_d786_4fcc_b8bb_64f1a2d7739d </ci>
              </apply>
              <apply>
                <times/>
                <ci> mw11e520e6_b1f1_4802_af71_92a2bd9cb644 </ci>
                <ci> mw16796ffe_4764_4a9f_942e_149f42c1cd28 </ci>
                <ci> mwd7f41594_8377_4e2e_9528_45d5a82ffdb4 </ci>
              </apply>
            </apply>
          </math>
          <listOfParameters>
            <parameter id="mw65e1222f_39ad_4a29_ae76_04b7d591af38" name="k94" value="1"/>
            <parameter id="mw11e520e6_b1f1_4802_af71_92a2bd9cb644" name="kr94" value="0.001"/>
          </listOfParameters>
        </kineticLaw>
      </reaction>
      <reaction id="mwf3d393e9_ae09_4eab_a39a_ed0eef0f54bc" name="r95" reversible="false" fast="false">
        <listOfReactants>
          <speciesReference species="mwa6e82fc9_a0ce_461c_93c8_17f3c807c1a1"/>
        </listOfReactants>
        <listOfProducts>
          <speciesReference species="mw236a3250_4c96_4f6e_b94c_ab3d12852801"/>
        </listOfProducts>
        <kineticLaw>
          <math xmlns="http://www.w3.org/1998/Math/MathML">
            <apply>
              <times/>
              <ci> mw6a4e035b_11a7_4155_9a78_cfba13631cb1 </ci>
              <ci> mwa6e82fc9_a0ce_461c_93c8_17f3c807c1a1 </ci>
            </apply>
          </math>
          <listOfParameters>
            <parameter id="mw6a4e035b_11a7_4155_9a78_cfba13631cb1" name="k95" value="0.05"/>
          </listOfParameters>
        </kineticLaw>
      </reaction>
      <reaction id="mw2698f402_d00b_451e_8b22_93a322fe9a92" name="r96" fast="false">
        <listOfReactants>
          <speciesReference species="mw236a3250_4c96_4f6e_b94c_ab3d12852801"/>
        </listOfReactants>
        <listOfProducts>
          <speciesReference species="mwcef73e0e_d195_4077_ae71_723664ee1602"/>
          <speciesReference species="mw11a8b702_b8ac_4513_b4aa_063e51089812"/>
        </listOfProducts>
        <kineticLaw>
          <math xmlns="http://www.w3.org/1998/Math/MathML">
            <apply>
              <minus/>
              <apply>
                <times/>
                <ci> mw6eebbe41_cf28_46e8_930c_26f50e08d602 </ci>
                <ci> mw236a3250_4c96_4f6e_b94c_ab3d12852801 </ci>
              </apply>
              <apply>
                <times/>
                <ci> mw751c2663_d807_482f_991b_c8032cb6d996 </ci>
                <ci> mwcef73e0e_d195_4077_ae71_723664ee1602 </ci>
                <ci> mw11a8b702_b8ac_4513_b4aa_063e51089812 </ci>
              </apply>
            </apply>
          </math>
          <listOfParameters>
            <parameter id="mw6eebbe41_cf28_46e8_930c_26f50e08d602" name="k96" value="0.001"/>
            <parameter id="mw751c2663_d807_482f_991b_c8032cb6d996" name="kr96" value="0.001"/>
          </listOfParameters>
        </kineticLaw>
      </reaction>
      <reaction id="mw028e8b3e_b531_4466_9c3a_e3fcf7fc9be9" name="r97" fast="false">
        <listOfReactants>
          <speciesReference species="mw16796ffe_4764_4a9f_942e_149f42c1cd28"/>
          <speciesReference species="mw11a8b702_b8ac_4513_b4aa_063e51089812"/>
        </listOfReactants>
        <listOfProducts>
          <speciesReference species="mwa6e82fc9_a0ce_461c_93c8_17f3c807c1a1"/>
        </listOfProducts>
        <kineticLaw>
          <math xmlns="http://www.w3.org/1998/Math/MathML">
            <apply>
              <minus/>
              <apply>
                <times/>
                <ci> mwd2d0b340_bbdb_40bd_9eac_992a2a402b94 </ci>
                <ci> mw16796ffe_4764_4a9f_942e_149f42c1cd28 </ci>
                <ci> mw11a8b702_b8ac_4513_b4aa_063e51089812 </ci>
              </apply>
              <apply>
                <times/>
                <ci> mwb1b46773_a218_4f99_a000_a98fbc1275d7 </ci>
                <ci> mwa6e82fc9_a0ce_461c_93c8_17f3c807c1a1 </ci>
              </apply>
            </apply>
          </math>
          <listOfParameters>
            <parameter id="mwd2d0b340_bbdb_40bd_9eac_992a2a402b94" name="k97" value="10"/>
            <parameter id="mwb1b46773_a218_4f99_a000_a98fbc1275d7" name="kr97" value="1"/>
          </listOfParameters>
        </kineticLaw>
      </reaction>
      <reaction id="mwc5e0c166_6a3a_4913_9ed1_dafe97bdb371" name="r98" fast="false">
        <listOfReactants>
          <speciesReference species="mw3d81860d_d786_4fcc_b8bb_64f1a2d7739d"/>
          <speciesReference species="mw11a8b702_b8ac_4513_b4aa_063e51089812"/>
        </listOfReactants>
        <listOfProducts>
          <speciesReference species="mw1a0cb97a_b657_430b_963c_92217f643081"/>
        </listOfProducts>
        <kineticLaw>
          <math xmlns="http://www.w3.org/1998/Math/MathML">
            <apply>
              <minus/>
              <apply>
                <times/>
                <ci> mw193f2553_1ab3_4b07_9b4b_201ee9e08c96 </ci>
                <ci> mw3d81860d_d786_4fcc_b8bb_64f1a2d7739d </ci>
                <ci> mw11a8b702_b8ac_4513_b4aa_063e51089812 </ci>
              </apply>
              <apply>
                <times/>
                <ci> mwb7292ff5_dd13_41aa_b9b8_2c0c75d35fb1 </ci>
                <ci> mw1a0cb97a_b657_430b_963c_92217f643081 </ci>
              </apply>
            </apply>
          </math>
          <listOfParameters>
            <parameter id="mw193f2553_1ab3_4b07_9b4b_201ee9e08c96" name="k98" value="10"/>
            <parameter id="mwb7292ff5_dd13_41aa_b9b8_2c0c75d35fb1" name="kr98" value="1"/>
          </listOfParameters>
        </kineticLaw>
      </reaction>
      <reaction id="mw94b3bae0_4da9_4358_a5ac_a46a5cbf621b" name="r99" reversible="false" fast="false">
        <listOfReactants>
          <speciesReference species="mw1a0cb97a_b657_430b_963c_92217f643081"/>
        </listOfReactants>
        <listOfProducts>
          <speciesReference species="mw9b937ca3_0d82_46d5_8f5a_0f9701002797"/>
        </listOfProducts>
        <kineticLaw>
          <math xmlns="http://www.w3.org/1998/Math/MathML">
            <apply>
              <times/>
              <ci> mwf4069175_b898_4633_ac1e_20f44431c36a </ci>
              <ci> mw1a0cb97a_b657_430b_963c_92217f643081 </ci>
            </apply>
          </math>
          <listOfParameters>
            <parameter id="mwf4069175_b898_4633_ac1e_20f44431c36a" name="k99" value="0.05"/>
          </listOfParameters>
        </kineticLaw>
      </reaction>
      <reaction id="mw362ca1b3_224a_42fb_a14b_6ff467748a5e" name="r100" fast="false">
        <listOfReactants>
          <speciesReference species="mw9b937ca3_0d82_46d5_8f5a_0f9701002797"/>
        </listOfReactants>
        <listOfProducts>
          <speciesReference species="mw62bf5275_ce02_4e86_b3b6_3f87a335e1de"/>
          <speciesReference species="mw11a8b702_b8ac_4513_b4aa_063e51089812"/>
        </listOfProducts>
        <kineticLaw>
          <math xmlns="http://www.w3.org/1998/Math/MathML">
            <apply>
              <minus/>
              <apply>
                <times/>
                <ci> mw6d852e8c_c64a_4926_80c4_781a9c04b20e </ci>
                <ci> mw9b937ca3_0d82_46d5_8f5a_0f9701002797 </ci>
              </apply>
              <apply>
                <times/>
                <ci> mw4d614bfc_3e20_450e_8890_6326afd0a0d7 </ci>
                <ci> mw62bf5275_ce02_4e86_b3b6_3f87a335e1de </ci>
                <ci> mw11a8b702_b8ac_4513_b4aa_063e51089812 </ci>
              </apply>
            </apply>
          </math>
          <listOfParameters>
            <parameter id="mw6d852e8c_c64a_4926_80c4_781a9c04b20e" name="k100" value="0.001"/>
            <parameter id="mw4d614bfc_3e20_450e_8890_6326afd0a0d7" name="kr100" value="0.001"/>
          </listOfParameters>
        </kineticLaw>
      </reaction>
      <reaction id="mw3994e898_7232_4b70_9c58_b3476e8655f5" name="r101" fast="false">
        <listOfReactants>
          <speciesReference species="mwc1935afc_56b1_4a87_923c_ae6d82455d80"/>
          <speciesReference species="mw11a8b702_b8ac_4513_b4aa_063e51089812"/>
        </listOfReactants>
        <listOfProducts>
          <speciesReference species="mw57a44eb0_ace7_4294_905a_219e87d3c281"/>
        </listOfProducts>
        <kineticLaw>
          <math xmlns="http://www.w3.org/1998/Math/MathML">
            <apply>
              <minus/>
              <apply>
                <times/>
                <ci> mw3676a900_b098_4a74_a511_e15984ca0cd2 </ci>
                <ci> mwc1935afc_56b1_4a87_923c_ae6d82455d80 </ci>
                <ci> mw11a8b702_b8ac_4513_b4aa_063e51089812 </ci>
              </apply>
              <apply>
                <times/>
                <ci> mwf68a0726_94b5_4be1_933f_1ac48053601d </ci>
                <ci> mw57a44eb0_ace7_4294_905a_219e87d3c281 </ci>
              </apply>
            </apply>
          </math>
          <listOfParameters>
            <parameter id="mw3676a900_b098_4a74_a511_e15984ca0cd2" name="k101" value="10"/>
            <parameter id="mwf68a0726_94b5_4be1_933f_1ac48053601d" name="kr101" value="1"/>
          </listOfParameters>
        </kineticLaw>
      </reaction>
      <reaction id="mw75acd2d1_3fdf_4c3f_8d99_6d62f825d5e2" name="r102" reversible="false" fast="false">
        <listOfReactants>
          <speciesReference species="mw57a44eb0_ace7_4294_905a_219e87d3c281"/>
        </listOfReactants>
        <listOfProducts>
          <speciesReference species="mwd746a5d5_5e65_4a4c_9f84_0e4a3cb7d2fc"/>
        </listOfProducts>
        <kineticLaw>
          <math xmlns="http://www.w3.org/1998/Math/MathML">
            <apply>
              <times/>
              <ci> mwb4f0353c_d140_44cc_ab75_566fcc2909c5 </ci>
              <ci> mw57a44eb0_ace7_4294_905a_219e87d3c281 </ci>
            </apply>
          </math>
          <listOfParameters>
            <parameter id="mwb4f0353c_d140_44cc_ab75_566fcc2909c5" name="k102" value="0.05"/>
          </listOfParameters>
        </kineticLaw>
      </reaction>
      <reaction id="mw4a334f7d_9bce_4690_b623_a427ed66a174" name="r103" fast="false">
        <listOfReactants>
          <speciesReference species="mwd746a5d5_5e65_4a4c_9f84_0e4a3cb7d2fc"/>
        </listOfReactants>
        <listOfProducts>
          <speciesReference species="mw6353aa36_d4a4_4254_8a1f_1f7f571d4233"/>
          <speciesReference species="mw11a8b702_b8ac_4513_b4aa_063e51089812"/>
        </listOfProducts>
        <kineticLaw>
          <math xmlns="http://www.w3.org/1998/Math/MathML">
            <apply>
              <minus/>
              <apply>
                <times/>
                <ci> mw6165953d_ce44_4b21_a18a_c401c04993f1 </ci>
                <ci> mwd746a5d5_5e65_4a4c_9f84_0e4a3cb7d2fc </ci>
              </apply>
              <apply>
                <times/>
                <ci> mw99a30aef_212a_4577_bcfd_8c5764057cca </ci>
                <ci> mw6353aa36_d4a4_4254_8a1f_1f7f571d4233 </ci>
                <ci> mw11a8b702_b8ac_4513_b4aa_063e51089812 </ci>
              </apply>
            </apply>
          </math>
          <listOfParameters>
            <parameter id="mw6165953d_ce44_4b21_a18a_c401c04993f1" name="k103" value="0.001"/>
            <parameter id="mw99a30aef_212a_4577_bcfd_8c5764057cca" name="kr103" value="0.001"/>
          </listOfParameters>
        </kineticLaw>
      </reaction>
      <reaction id="mw950485f2_4463_4309_a4e4_cc81d16ffb7f" name="r104" reversible="false" fast="false">
        <listOfReactants>
          <speciesReference species="mwaff92910_ed3d_40b9_a29c_e4866167e828"/>
          <speciesReference species="mwa6994523_5d45_4000_af0c_3e94073bf183"/>
        </listOfReactants>
        <listOfProducts>
          <speciesReference species="mwdf92bdc0_f426_45b0_9ad0_876521f41312"/>
          <speciesReference species="mwa6994523_5d45_4000_af0c_3e94073bf183"/>
        </listOfProducts>
        <kineticLaw>
          <math xmlns="http://www.w3.org/1998/Math/MathML">
            <apply>
              <divide/>
              <apply>
                <times/>
                <ci> mw94b0216f_3353_4b36_b9b7_fd34a0510b08 </ci>
                <ci> mwa6994523_5d45_4000_af0c_3e94073bf183 </ci>
                <ci> mwaff92910_ed3d_40b9_a29c_e4866167e828 </ci>
              </apply>
              <apply>
                <plus/>
                <ci> mw2034bbe7_27cc_410c_9870_1f8a5986dfa5 </ci>
                <ci> mwaff92910_ed3d_40b9_a29c_e4866167e828 </ci>
              </apply>
            </apply>
          </math>
          <listOfParameters>
            <parameter id="mw94b0216f_3353_4b36_b9b7_fd34a0510b08" name="Kon" value="0.1"/>
            <parameter id="mw2034bbe7_27cc_410c_9870_1f8a5986dfa5" name="Km" value="0.2"/>
          </listOfParameters>
        </kineticLaw>
      </reaction>
      <reaction id="mw62f71309_e066_47d2_9b99_01f78a51c218" name="r105" reversible="false" fast="false">
        <listOfReactants>
          <speciesReference species="mwdf92bdc0_f426_45b0_9ad0_876521f41312"/>
        </listOfReactants>
        <listOfProducts>
          <speciesReference species="mwaff92910_ed3d_40b9_a29c_e4866167e828"/>
        </listOfProducts>
        <kineticLaw>
          <math xmlns="http://www.w3.org/1998/Math/MathML">
            <apply>
              <times/>
              <ci> mw0cea56f3_1cdb_410e_a5a4_f3635ba5c94b </ci>
              <ci> mwdf92bdc0_f426_45b0_9ad0_876521f41312 </ci>
            </apply>
          </math>
          <listOfParameters>
            <parameter id="mw0cea56f3_1cdb_410e_a5a4_f3635ba5c94b" name="k105" value="1"/>
          </listOfParameters>
        </kineticLaw>
      </reaction>
      <reaction id="mwe8647e48_f4a9_40f4_9b32_f89ded572e01" name="106" fast="false">
        <listOfReactants>
          <speciesReference species="mwbfcf6773_1915_432c_b1d2_1f246094cc74"/>
          <speciesReference species="mw13abe2a6_9905_40e5_8c23_3fc8834b572a"/>
        </listOfReactants>
        <listOfProducts>
          <speciesReference species="mw2fd710a6_7fe2_4484_bca6_59c187bade8b"/>
        </listOfProducts>
        <kineticLaw>
          <math xmlns="http://www.w3.org/1998/Math/MathML">
            <apply>
              <minus/>
              <apply>
                <times/>
                <ci> mw50a0e884_a88c_46a7_b985_788868bc1029 </ci>
                <ci> mwbfcf6773_1915_432c_b1d2_1f246094cc74 </ci>
                <ci> mw13abe2a6_9905_40e5_8c23_3fc8834b572a </ci>
              </apply>
              <apply>
                <times/>
                <ci> mw2c88e0e2_e9c3_4e4c_bb2e_b0cd1f6420f4 </ci>
                <ci> mw2fd710a6_7fe2_4484_bca6_59c187bade8b </ci>
              </apply>
            </apply>
          </math>
          <listOfParameters>
            <parameter id="mw50a0e884_a88c_46a7_b985_788868bc1029" name="k106" value="5.5"/>
            <parameter id="mw2c88e0e2_e9c3_4e4c_bb2e_b0cd1f6420f4" name="k106r" value="11.74"/>
          </listOfParameters>
        </kineticLaw>
      </reaction>
      <reaction id="mw65b9e026_bc6c_4c94_8b37_8b9acdf50c8a" name="107" reversible="false" fast="false">
        <listOfReactants>
          <speciesReference species="mw2fd710a6_7fe2_4484_bca6_59c187bade8b"/>
        </listOfReactants>
        <listOfProducts>
          <speciesReference species="mwbfcf6773_1915_432c_b1d2_1f246094cc74"/>
          <speciesReference species="mwb6a9aa2c_62e7_410f_9c33_dbe36dfcc4af"/>
        </listOfProducts>
        <kineticLaw>
          <math xmlns="http://www.w3.org/1998/Math/MathML">
            <apply>
              <times/>
              <ci> mw95e2190d_8e39_419b_ad26_7cc141f7b87b </ci>
              <ci> mw2fd710a6_7fe2_4484_bca6_59c187bade8b </ci>
            </apply>
          </math>
          <listOfParameters>
            <parameter id="mw95e2190d_8e39_419b_ad26_7cc141f7b87b" name="K107" value="0.4"/>
          </listOfParameters>
        </kineticLaw>
      </reaction>
      <reaction id="mw1c9d29fa_bff4_4d2f_9d5f_f1791e4882a3" name="108" fast="false">
        <listOfReactants>
          <speciesReference species="mwbfcf6773_1915_432c_b1d2_1f246094cc74"/>
          <speciesReference species="mwb6a9aa2c_62e7_410f_9c33_dbe36dfcc4af"/>
        </listOfReactants>
        <listOfProducts>
          <speciesReference species="mw341082a0_8017_4cc7_9d00_b1211a196072"/>
        </listOfProducts>
        <kineticLaw>
          <math xmlns="http://www.w3.org/1998/Math/MathML">
            <apply>
              <minus/>
              <apply>
                <times/>
                <ci> mw76d68ace_272d_4178_bba2_74dfdf260c70 </ci>
                <ci> mwbfcf6773_1915_432c_b1d2_1f246094cc74 </ci>
                <ci> mwb6a9aa2c_62e7_410f_9c33_dbe36dfcc4af </ci>
              </apply>
              <apply>
                <times/>
                <ci> mwe37b936f_7781_4a01_b59b_96bd7db0c49e </ci>
                <ci> mw341082a0_8017_4cc7_9d00_b1211a196072 </ci>
              </apply>
            </apply>
          </math>
          <listOfParameters>
            <parameter id="mw76d68ace_272d_4178_bba2_74dfdf260c70" name="K108" value="5"/>
            <parameter id="mwe37b936f_7781_4a01_b59b_96bd7db0c49e" name="K108r" value="0.5"/>
          </listOfParameters>
        </kineticLaw>
      </reaction>
      <reaction id="mwad97bd5a_3dae_49d9_990b_2e6574740618" name="109" fast="false">
        <listOfReactants>
          <speciesReference species="mwb6a9aa2c_62e7_410f_9c33_dbe36dfcc4af"/>
          <speciesReference species="mwcea1f1c1_2f85_4af1_98ea_ef14cf580c09"/>
        </listOfReactants>
        <listOfProducts>
          <speciesReference species="mwdc34472c_a6f9_4002_951d_e0e8da64eb42"/>
        </listOfProducts>
        <kineticLaw>
          <math xmlns="http://www.w3.org/1998/Math/MathML">
            <apply>
              <minus/>
              <apply>
                <times/>
                <ci> mwb6701ead_d3f2_4eb3_8b08_341cea49a4b2 </ci>
                <ci> mwb6a9aa2c_62e7_410f_9c33_dbe36dfcc4af </ci>
                <ci> mwcea1f1c1_2f85_4af1_98ea_ef14cf580c09 </ci>
              </apply>
              <apply>
                <times/>
                <ci> mwa5016035_3f9f_44fc_9f69_1d7a0155eb36 </ci>
                <ci> mwdc34472c_a6f9_4002_951d_e0e8da64eb42 </ci>
              </apply>
            </apply>
          </math>
          <listOfParameters>
            <parameter id="mwb6701ead_d3f2_4eb3_8b08_341cea49a4b2" name="k109" value="1"/>
            <parameter id="mwa5016035_3f9f_44fc_9f69_1d7a0155eb36" name="k109r" value="0.2"/>
          </listOfParameters>
        </kineticLaw>
      </reaction>
      <reaction id="mwe9988e4a_083c_4f8e_b154_3e599c9307b0" name="110" reversible="false" fast="false">
        <listOfReactants>
          <speciesReference species="mwdc34472c_a6f9_4002_951d_e0e8da64eb42"/>
        </listOfReactants>
        <listOfProducts>
          <speciesReference species="mw13abe2a6_9905_40e5_8c23_3fc8834b572a"/>
          <speciesReference species="mwcea1f1c1_2f85_4af1_98ea_ef14cf580c09"/>
        </listOfProducts>
        <kineticLaw>
          <math xmlns="http://www.w3.org/1998/Math/MathML">
            <apply>
              <times/>
              <ci> mw26164d03_adda_4a21_b5ac_59e1d5a8d8ab </ci>
              <ci> mwdc34472c_a6f9_4002_951d_e0e8da64eb42 </ci>
            </apply>
          </math>
          <listOfParameters>
            <parameter id="mw26164d03_adda_4a21_b5ac_59e1d5a8d8ab" name="k110" value="0.003"/>
          </listOfParameters>
        </kineticLaw>
      </reaction>
      <reaction id="mwf8bacf1a_6c1a_49b6_b344_2d3bd404a735" name="111" fast="false">
        <listOfReactants>
          <speciesReference species="mwb6a9aa2c_62e7_410f_9c33_dbe36dfcc4af"/>
          <speciesReference species="mwb6a9aa2c_62e7_410f_9c33_dbe36dfcc4af"/>
        </listOfReactants>
        <listOfProducts>
          <speciesReference species="mw4f575c55_7dff_45d7_94ad_cda9621d5b63"/>
        </listOfProducts>
        <kineticLaw>
          <math xmlns="http://www.w3.org/1998/Math/MathML">
            <apply>
              <minus/>
              <apply>
                <times/>
                <ci> mw9fe16c2b_7271_4e4f_b6de_c149721a3198 </ci>
                <ci> mwb6a9aa2c_62e7_410f_9c33_dbe36dfcc4af </ci>
                <ci> mwb6a9aa2c_62e7_410f_9c33_dbe36dfcc4af </ci>
              </apply>
              <apply>
                <times/>
                <ci> mw74ea5b55_ead0_4b6f_8da0_fd1dcf7e231d </ci>
                <ci> mw4f575c55_7dff_45d7_94ad_cda9621d5b63 </ci>
              </apply>
            </apply>
          </math>
          <listOfParameters>
            <parameter id="mw9fe16c2b_7271_4e4f_b6de_c149721a3198" name="k111" value="20"/>
            <parameter id="mw74ea5b55_ead0_4b6f_8da0_fd1dcf7e231d" name="k111r" value="0.1"/>
          </listOfParameters>
        </kineticLaw>
      </reaction>
      <reaction id="mwc9b945cf_3a14_4bd9_b253_7064498c75e2" name="112" fast="false">
        <listOfReactants>
          <speciesReference species="mw4f575c55_7dff_45d7_94ad_cda9621d5b63"/>
          <speciesReference species="mwcea1f1c1_2f85_4af1_98ea_ef14cf580c09"/>
        </listOfReactants>
        <listOfProducts>
          <speciesReference species="mw472d5cb9_120e_4f60_bbae_1ae2552837dd"/>
        </listOfProducts>
        <kineticLaw>
          <math xmlns="http://www.w3.org/1998/Math/MathML">
            <apply>
              <minus/>
              <apply>
                <times/>
                <ci> mw8cbe6595_6f16_4704_afe2_0dd043a175fa </ci>
                <ci> mw4f575c55_7dff_45d7_94ad_cda9621d5b63 </ci>
                <ci> mwcea1f1c1_2f85_4af1_98ea_ef14cf580c09 </ci>
              </apply>
              <apply>
                <times/>
                <ci> mw21d22acd_ddd4_4794_9700_52201984f75b </ci>
                <ci> mw472d5cb9_120e_4f60_bbae_1ae2552837dd </ci>
              </apply>
            </apply>
          </math>
          <listOfParameters>
            <parameter id="mw8cbe6595_6f16_4704_afe2_0dd043a175fa" name="k112" value="1"/>
            <parameter id="mw21d22acd_ddd4_4794_9700_52201984f75b" name="k112r" value="0.2"/>
          </listOfParameters>
        </kineticLaw>
      </reaction>
      <reaction id="mw75c6078f_fb76_4ca9_9fdd_e221e3ba57ad" name="113" reversible="false" fast="false">
        <listOfReactants>
          <speciesReference species="mw472d5cb9_120e_4f60_bbae_1ae2552837dd"/>
        </listOfReactants>
        <listOfProducts>
          <speciesReference species="mwd2c465fb_eea7_499a_8ea4_f318a64cb9ee"/>
          <speciesReference species="mwcea1f1c1_2f85_4af1_98ea_ef14cf580c09"/>
        </listOfProducts>
        <kineticLaw>
          <math xmlns="http://www.w3.org/1998/Math/MathML">
            <apply>
              <times/>
              <ci> mw81384973_14a0_4498_ab21_f70666d46d7f </ci>
              <ci> mw472d5cb9_120e_4f60_bbae_1ae2552837dd </ci>
            </apply>
          </math>
          <listOfParameters>
            <parameter id="mw81384973_14a0_4498_ab21_f70666d46d7f" name="k113" value="0.003"/>
          </listOfParameters>
        </kineticLaw>
      </reaction>
      <reaction id="mw177fa7b0_f0be_4c3e_8b47_2ac4e13159a2" name="114" fast="false">
        <listOfReactants>
          <speciesReference species="mw13abe2a6_9905_40e5_8c23_3fc8834b572a"/>
          <speciesReference species="mwb6a9aa2c_62e7_410f_9c33_dbe36dfcc4af"/>
        </listOfReactants>
        <listOfProducts>
          <speciesReference species="mwd2c465fb_eea7_499a_8ea4_f318a64cb9ee"/>
        </listOfProducts>
        <kineticLaw>
          <math xmlns="http://www.w3.org/1998/Math/MathML">
            <apply>
              <minus/>
              <apply>
                <times/>
                <ci> mw9f1a7f64_0b37_42df_9dd5_e1a44efdcbba </ci>
                <ci> mw13abe2a6_9905_40e5_8c23_3fc8834b572a </ci>
                <ci> mwb6a9aa2c_62e7_410f_9c33_dbe36dfcc4af </ci>
              </apply>
              <apply>
                <times/>
                <ci> mw366e6f17_4081_4cdc_9fa5_0aeb354d692c </ci>
                <ci> mwd2c465fb_eea7_499a_8ea4_f318a64cb9ee </ci>
              </apply>
            </apply>
          </math>
          <listOfParameters>
            <parameter id="mw9f1a7f64_0b37_42df_9dd5_e1a44efdcbba" name="k114" value="0.0002"/>
            <parameter id="mw366e6f17_4081_4cdc_9fa5_0aeb354d692c" name="k114r" value="0.2"/>
          </listOfParameters>
        </kineticLaw>
      </reaction>
      <reaction id="mwec4127b5_6bcf_4128_aff4_a6b3c470f690" name="115" reversible="false" fast="false">
        <listOfReactants>
          <speciesReference species="mw4f575c55_7dff_45d7_94ad_cda9621d5b63"/>
        </listOfReactants>
        <listOfProducts>
          <speciesReference species="mw4110f531_7513_4786_8896_7c9d969ff558"/>
        </listOfProducts>
        <kineticLaw>
          <math xmlns="http://www.w3.org/1998/Math/MathML">
            <apply>
              <times/>
              <ci> mw1df2caba_8e41_4fe5_a1b5_7777eb98ed1c </ci>
              <ci> mw4f575c55_7dff_45d7_94ad_cda9621d5b63 </ci>
            </apply>
          </math>
          <listOfParameters>
            <parameter id="mw1df2caba_8e41_4fe5_a1b5_7777eb98ed1c" name="k115" value="0.005"/>
          </listOfParameters>
        </kineticLaw>
      </reaction>
      <reaction id="mw5c806b00_59a1_491e_99a1_2c932b2d5d7a" name="116" fast="false">
        <listOfReactants>
          <speciesReference species="mwe3fd7f65_b0d1_44d9_b6f3_d2f7d332f664"/>
          <speciesReference species="mwe3fd7f65_b0d1_44d9_b6f3_d2f7d332f664"/>
        </listOfReactants>
        <listOfProducts>
          <speciesReference species="mw4110f531_7513_4786_8896_7c9d969ff558"/>
        </listOfProducts>
        <kineticLaw>
          <math xmlns="http://www.w3.org/1998/Math/MathML">
            <apply>
              <minus/>
              <apply>
                <times/>
                <ci> mw5a798f7a_b4eb_4a27_b413_4ff3956b90e9 </ci>
                <ci> mwe3fd7f65_b0d1_44d9_b6f3_d2f7d332f664 </ci>
                <ci> mwe3fd7f65_b0d1_44d9_b6f3_d2f7d332f664 </ci>
              </apply>
              <apply>
                <times/>
                <ci> mw54178365_18c1_47e0_94ee_6b96582c52ef </ci>
                <ci> mw4110f531_7513_4786_8896_7c9d969ff558 </ci>
              </apply>
            </apply>
          </math>
          <listOfParameters>
            <parameter id="mw5a798f7a_b4eb_4a27_b413_4ff3956b90e9" name="k116" value="20"/>
            <parameter id="mw54178365_18c1_47e0_94ee_6b96582c52ef" name="k116r" value="0.1"/>
          </listOfParameters>
        </kineticLaw>
      </reaction>
      <reaction id="mw26fdabae_323b_4a78_b134_4c2eb70ea6a7" name="117" fast="false">
        <listOfReactants>
          <speciesReference species="mw4110f531_7513_4786_8896_7c9d969ff558"/>
          <speciesReference species="mw0e1be972_fded_4bff_a93d_091ec942485f"/>
        </listOfReactants>
        <listOfProducts>
          <speciesReference species="mw0facb8f2_95cf_4ddf_a959_b24ba64f320b"/>
        </listOfProducts>
        <kineticLaw>
          <math xmlns="http://www.w3.org/1998/Math/MathML">
            <apply>
              <minus/>
              <apply>
                <times/>
                <ci> mw1ff4e75e_fce5_4a7a_907b_05df4981f80b </ci>
                <ci> mw4110f531_7513_4786_8896_7c9d969ff558 </ci>
                <ci> mw0e1be972_fded_4bff_a93d_091ec942485f </ci>
              </apply>
              <apply>
                <times/>
                <ci> mw8b269d52_eda9_4dd1_8616_ebcf29c971fa </ci>
                <ci> mw0facb8f2_95cf_4ddf_a959_b24ba64f320b </ci>
              </apply>
            </apply>
          </math>
          <listOfParameters>
            <parameter id="mw1ff4e75e_fce5_4a7a_907b_05df4981f80b" name="k117" value="1"/>
            <parameter id="mw8b269d52_eda9_4dd1_8616_ebcf29c971fa" name="k117r" value="0.2"/>
          </listOfParameters>
        </kineticLaw>
      </reaction>
      <reaction id="mw3b0c171c_6d60_41ca_8193_83cd5e6c188c" name="118" reversible="false" fast="false">
        <listOfReactants>
          <speciesReference species="mw0facb8f2_95cf_4ddf_a959_b24ba64f320b"/>
        </listOfReactants>
        <listOfProducts>
          <speciesReference species="mw9686f53e_d343_45fd_b441_9c992219546a"/>
          <speciesReference species="mw0e1be972_fded_4bff_a93d_091ec942485f"/>
        </listOfProducts>
        <kineticLaw>
          <math xmlns="http://www.w3.org/1998/Math/MathML">
            <apply>
              <times/>
              <ci> mw90b25c4b_ad1a_4ee5_ae20_c60451484516 </ci>
              <ci> mw0facb8f2_95cf_4ddf_a959_b24ba64f320b </ci>
            </apply>
          </math>
          <listOfParameters>
            <parameter id="mw90b25c4b_ad1a_4ee5_ae20_c60451484516" name="k118" value="0.005"/>
          </listOfParameters>
        </kineticLaw>
      </reaction>
      <reaction id="mwc38a99c8_74cf_49f2_a16b_f6610ca1a0a7" name="119" fast="false">
        <listOfReactants>
          <speciesReference species="mw960bddeb_e567_46dd_b2f3_ed5e6a5c7972"/>
          <speciesReference species="mwe3fd7f65_b0d1_44d9_b6f3_d2f7d332f664"/>
        </listOfReactants>
        <listOfProducts>
          <speciesReference species="mw9686f53e_d343_45fd_b441_9c992219546a"/>
        </listOfProducts>
        <kineticLaw>
          <math xmlns="http://www.w3.org/1998/Math/MathML">
            <apply>
              <minus/>
              <apply>
                <times/>
                <ci> mwa0806e7a_a90d_4187_9c37_6d9ea569a447 </ci>
                <ci> mw960bddeb_e567_46dd_b2f3_ed5e6a5c7972 </ci>
                <ci> mwe3fd7f65_b0d1_44d9_b6f3_d2f7d332f664 </ci>
              </apply>
              <apply>
                <times/>
                <ci> mw95cb9071_56e2_447d_b7c7_59ac96baa623 </ci>
                <ci> mw9686f53e_d343_45fd_b441_9c992219546a </ci>
              </apply>
            </apply>
          </math>
          <listOfParameters>
            <parameter id="mwa0806e7a_a90d_4187_9c37_6d9ea569a447" name="k119" value="0.0002"/>
            <parameter id="mw95cb9071_56e2_447d_b7c7_59ac96baa623" name="k119r" value="0.2"/>
          </listOfParameters>
        </kineticLaw>
      </reaction>
      <reaction id="mw45d92b79_0656_4795_87d0_7a465949ca43" name="120" fast="false">
        <listOfReactants>
          <speciesReference species="mwe3fd7f65_b0d1_44d9_b6f3_d2f7d332f664"/>
          <speciesReference species="mw0e1be972_fded_4bff_a93d_091ec942485f"/>
        </listOfReactants>
        <listOfProducts>
          <speciesReference species="mw8c85ff7f_6368_4b11_a2ed_ce83481b55e6"/>
        </listOfProducts>
        <kineticLaw>
          <math xmlns="http://www.w3.org/1998/Math/MathML">
            <apply>
              <minus/>
              <apply>
                <times/>
                <ci> mwba545ecf_c7d4_4a6c_8c47_9e91f052d5a9 </ci>
                <ci> mwe3fd7f65_b0d1_44d9_b6f3_d2f7d332f664 </ci>
                <ci> mw0e1be972_fded_4bff_a93d_091ec942485f </ci>
              </apply>
              <apply>
                <times/>
                <ci> mw01c5ceef_57a1_4baa_b2cd_fd39e9588a10 </ci>
                <ci> mw8c85ff7f_6368_4b11_a2ed_ce83481b55e6 </ci>
              </apply>
            </apply>
          </math>
          <listOfParameters>
            <parameter id="mwba545ecf_c7d4_4a6c_8c47_9e91f052d5a9" name="k120" value="1"/>
            <parameter id="mw01c5ceef_57a1_4baa_b2cd_fd39e9588a10" name="k120r" value="0.2"/>
          </listOfParameters>
        </kineticLaw>
      </reaction>
      <reaction id="mwb71945c2_03a8_4fad_a995_e1caeee98525" name="121" reversible="false" fast="false">
        <listOfReactants>
          <speciesReference species="mw8c85ff7f_6368_4b11_a2ed_ce83481b55e6"/>
        </listOfReactants>
        <listOfProducts>
          <speciesReference species="mw960bddeb_e567_46dd_b2f3_ed5e6a5c7972"/>
          <speciesReference species="mw0e1be972_fded_4bff_a93d_091ec942485f"/>
        </listOfProducts>
        <kineticLaw>
          <math xmlns="http://www.w3.org/1998/Math/MathML">
            <apply>
              <times/>
              <ci> mw7aba6db3_c7ec_4192_bb5e_0ac4b466c1a5 </ci>
              <ci> mw8c85ff7f_6368_4b11_a2ed_ce83481b55e6 </ci>
            </apply>
          </math>
          <listOfParameters>
            <parameter id="mw7aba6db3_c7ec_4192_bb5e_0ac4b466c1a5" name="k121" value="0.005"/>
          </listOfParameters>
        </kineticLaw>
      </reaction>
      <reaction id="mwd189238c_e8f9_40be_b4ea_18a42bba1b4f" name="122" reversible="false" fast="false">
        <listOfReactants>
          <speciesReference species="mw960bddeb_e567_46dd_b2f3_ed5e6a5c7972"/>
        </listOfReactants>
        <listOfProducts>
          <speciesReference species="mw13abe2a6_9905_40e5_8c23_3fc8834b572a"/>
        </listOfProducts>
        <kineticLaw>
          <math xmlns="http://www.w3.org/1998/Math/MathML">
            <apply>
              <times/>
              <ci> mw31eb851a_c381_419d_b694_f158b7f5cfb6 </ci>
              <ci> mw960bddeb_e567_46dd_b2f3_ed5e6a5c7972 </ci>
            </apply>
          </math>
          <listOfParameters>
            <parameter id="mw31eb851a_c381_419d_b694_f158b7f5cfb6" name="k122" value="0.05"/>
          </listOfParameters>
        </kineticLaw>
      </reaction>
      <reaction id="mwcb637bf1_7618_4d8a_ab5c_399145ecf1df" name="124" fast="false">
        <listOfReactants>
          <speciesReference species="mw2fd710a6_7fe2_4484_bca6_59c187bade8b"/>
          <speciesReference species="mw19122f7d_f92e_4dc0_922f_6b681db65b0b"/>
        </listOfReactants>
        <listOfProducts>
          <speciesReference species="mw548c81c2_c626_4df8_9177_a1a6fc3d4ce8"/>
        </listOfProducts>
        <kineticLaw>
          <math xmlns="http://www.w3.org/1998/Math/MathML">
            <apply>
              <minus/>
              <apply>
                <times/>
                <ci> mwe09b67b9_0d2a_4b82_91ef_5284216beb94 </ci>
                <ci> mw2fd710a6_7fe2_4484_bca6_59c187bade8b </ci>
                <ci> mw19122f7d_f92e_4dc0_922f_6b681db65b0b </ci>
              </apply>
              <apply>
                <times/>
                <ci> mw77a6c207_ff8c_463c_9b4e_8a7d96652b79 </ci>
                <ci> mw548c81c2_c626_4df8_9177_a1a6fc3d4ce8 </ci>
              </apply>
            </apply>
          </math>
          <listOfParameters>
            <parameter id="mwe09b67b9_0d2a_4b82_91ef_5284216beb94" name="k124" value="0.5"/>
            <parameter id="mw77a6c207_ff8c_463c_9b4e_8a7d96652b79" name="kr124" value="0.005"/>
          </listOfParameters>
        </kineticLaw>
      </reaction>
      <reaction id="mw401dde7e_c0a1_4780_b6cc_8f98681c862e" name="125" fast="false">
        <listOfReactants>
          <speciesReference species="mw548c81c2_c626_4df8_9177_a1a6fc3d4ce8"/>
          <speciesReference species="mwb2366216_0b3c_4f28_8303_fec92c68dd57"/>
        </listOfReactants>
        <listOfProducts>
          <speciesReference species="mw142e6dc4_ec15_459d_a184_6b20be04f08d"/>
        </listOfProducts>
        <kineticLaw>
          <math xmlns="http://www.w3.org/1998/Math/MathML">
            <apply>
              <minus/>
              <apply>
                <times/>
                <ci> mw1df53838_48e5_4331_9084_3790409ad5ff </ci>
                <ci> mw548c81c2_c626_4df8_9177_a1a6fc3d4ce8 </ci>
                <ci> mwb2366216_0b3c_4f28_8303_fec92c68dd57 </ci>
              </apply>
              <apply>
                <times/>
                <ci> mwe4573b2c_5f99_40d0_9f9e_c238caa5ccbe </ci>
                <ci> mw142e6dc4_ec15_459d_a184_6b20be04f08d </ci>
              </apply>
            </apply>
          </math>
          <listOfParameters>
            <parameter id="mw1df53838_48e5_4331_9084_3790409ad5ff" name="k125" value="5"/>
            <parameter id="mwe4573b2c_5f99_40d0_9f9e_c238caa5ccbe" name="kr125" value="0.1"/>
          </listOfParameters>
        </kineticLaw>
      </reaction>
      <reaction id="mw0dd5a91d_d76c_494e_9dd6_57f2836aaa19" name="126" reversible="false" fast="false">
        <listOfReactants>
          <speciesReference species="mw142e6dc4_ec15_459d_a184_6b20be04f08d"/>
        </listOfReactants>
        <listOfProducts>
          <speciesReference species="mw13abe2a6_9905_40e5_8c23_3fc8834b572a"/>
          <speciesReference species="mw19122f7d_f92e_4dc0_922f_6b681db65b0b"/>
          <speciesReference species="mwb2366216_0b3c_4f28_8303_fec92c68dd57"/>
        </listOfProducts>
        <kineticLaw>
          <math xmlns="http://www.w3.org/1998/Math/MathML">
            <apply>
              <times/>
              <ci> mw8ed5885f_774e_48a0_9338_fe8cdd512023 </ci>
              <ci> mw142e6dc4_ec15_459d_a184_6b20be04f08d </ci>
            </apply>
          </math>
          <listOfParameters>
            <parameter id="mw8ed5885f_774e_48a0_9338_fe8cdd512023" name="k126" value="0.001"/>
          </listOfParameters>
        </kineticLaw>
      </reaction>
      <reaction id="mwb205f533_4013_406b_8a4b_691ec3949555" name="127" fast="false">
        <listOfReactants>
          <speciesReference species="mw0dc4e5eb_4366_4799_bebc_cfcffe5c06f5"/>
          <speciesReference species="mw19122f7d_f92e_4dc0_922f_6b681db65b0b"/>
        </listOfReactants>
        <listOfProducts>
          <speciesReference species="mw2c47ae3f_06d9_40ec_a252_535db0ae5caa"/>
        </listOfProducts>
        <kineticLaw>
          <math xmlns="http://www.w3.org/1998/Math/MathML">
            <apply>
              <minus/>
              <apply>
                <times/>
                <ci> mwa6ef5f75_f152_414d_811c_dd037d4b3ca1 </ci>
                <ci> mw0dc4e5eb_4366_4799_bebc_cfcffe5c06f5 </ci>
                <ci> mw19122f7d_f92e_4dc0_922f_6b681db65b0b </ci>
              </apply>
              <apply>
                <times/>
                <ci> mwee51df1b_3f69_43f8_a1d5_5a8c5d0215f2 </ci>
                <ci> mw2c47ae3f_06d9_40ec_a252_535db0ae5caa </ci>
              </apply>
            </apply>
          </math>
          <listOfParameters>
            <parameter id="mwa6ef5f75_f152_414d_811c_dd037d4b3ca1" name="k127" value="0.5"/>
            <parameter id="mwee51df1b_3f69_43f8_a1d5_5a8c5d0215f2" name="kr127" value="0.005"/>
          </listOfParameters>
        </kineticLaw>
      </reaction>
      <reaction id="mw602726ea_89ee_41b8_bda6_e2811bb42c1d" name="128" fast="false">
        <listOfReactants>
          <speciesReference species="mw2c47ae3f_06d9_40ec_a252_535db0ae5caa"/>
          <speciesReference species="mwb2366216_0b3c_4f28_8303_fec92c68dd57"/>
        </listOfReactants>
        <listOfProducts>
          <speciesReference species="mwd32d108b_49c2_4df2_9b67_d6c6b84f54b9"/>
        </listOfProducts>
        <kineticLaw>
          <math xmlns="http://www.w3.org/1998/Math/MathML">
            <apply>
              <minus/>
              <apply>
                <times/>
                <ci> mw2e0b4751_7227_4815_bf6f_fa5e2370b1d3 </ci>
                <ci> mw2c47ae3f_06d9_40ec_a252_535db0ae5caa </ci>
                <ci> mwb2366216_0b3c_4f28_8303_fec92c68dd57 </ci>
              </apply>
              <apply>
                <times/>
                <ci> mwa8eec8e9_74b9_4afc_b6db_1116fe48e858 </ci>
                <ci> mwd32d108b_49c2_4df2_9b67_d6c6b84f54b9 </ci>
              </apply>
            </apply>
          </math>
          <listOfParameters>
            <parameter id="mw2e0b4751_7227_4815_bf6f_fa5e2370b1d3" name="k128" value="5"/>
            <parameter id="mwa8eec8e9_74b9_4afc_b6db_1116fe48e858" name="kr128" value="0.1"/>
          </listOfParameters>
        </kineticLaw>
      </reaction>
      <reaction id="mwfab3a9ec_b094_44f0_bd59_12ac56ca1c99" name="129" reversible="false" fast="false">
        <listOfReactants>
          <speciesReference species="mwd32d108b_49c2_4df2_9b67_d6c6b84f54b9"/>
        </listOfReactants>
        <listOfProducts>
          <speciesReference species="mw2ba1db9a_4483_44fa_a3a2_b4a5ea66898c"/>
          <speciesReference species="mwb2366216_0b3c_4f28_8303_fec92c68dd57"/>
        </listOfProducts>
        <kineticLaw>
          <math xmlns="http://www.w3.org/1998/Math/MathML">
            <apply>
              <times/>
              <ci> mwc3426c7e_3452_4507_9189_4b83ab147bdd </ci>
              <ci> mwd32d108b_49c2_4df2_9b67_d6c6b84f54b9 </ci>
            </apply>
          </math>
          <listOfParameters>
            <parameter id="mwc3426c7e_3452_4507_9189_4b83ab147bdd" name="k129" value="0.001"/>
          </listOfParameters>
        </kineticLaw>
      </reaction>
      <reaction id="mw4fceada8_6eb0_4230_a083_b2ab094d2961" name="r123" reversible="false" fast="false">
        <listOfReactants>
          <speciesReference species="mwd7f41594_8377_4e2e_9528_45d5a82ffdb4"/>
        </listOfReactants>
        <listOfProducts>
          <speciesReference species="mwb561d9f3_a9ed_4bdb_8d40_87be5cc3237a"/>
        </listOfProducts>
        <kineticLaw>
          <math xmlns="http://www.w3.org/1998/Math/MathML">
            <apply>
              <times/>
              <ci> mw9cafad09_6002_46e1_8336_bb91c3716d70 </ci>
              <ci> mwd7f41594_8377_4e2e_9528_45d5a82ffdb4 </ci>
            </apply>
          </math>
          <listOfParameters>
            <parameter id="mw9cafad09_6002_46e1_8336_bb91c3716d70" name="k123" value="17"/>
          </listOfParameters>
        </kineticLaw>
      </reaction>
    </listOfReactions>
  </model>
</sbml>
